# Supplementary material for: Euthanasia and physician-assisted suicide in people with intellectual disabilities and/or autism spectrum disorders: investigation of 39 Dutch case reports (2012–2021)
Source: BJPsych Open. 2023 May 23;9(3):e87. doi: 10.1192/bjo.2023.69 (PMC10228250; doi:10.1192/bjo.2023.69)
Supplement: Supplementary file 1 [file S2056472423000698sup001.zip]

Archive with 11 entries (11 files):
- bjpsychopen-22-0506-20230420074417/doc/BJPsychOpen-22-0506.R3 clean.docx
- bjpsychopen-22-0506-20230420074417/graphic/EAS-ID-ASD_Table 1.docx
- bjpsychopen-22-0506-20230420074417/graphic/EAS-ID-ASD_Table 2.docx
- bjpsychopen-22-0506-20230420074417/graphic/EAS-ID-ASD_Table 3.docx
- bjpsychopen-22-0506-20230420074417/graphic/EAS-ID-ASD_Table 4.docx
- bjpsychopen-22-0506-20230420074417/suppl_data/EAS-ID-ASD_Supplement 1.docx
- bjpsychopen-22-0506-20230420074417/suppl_data/EAS-ID-ASD_Supplement 2.docx
- bjpsychopen-22-0506-20230420074417/suppl_data/UREC Letter for ITW - amended.pdf
- bjpsychopen-22-0506-20230420074417/bjpsychopen-22-0506-metadata.xml
- bjpsychopen-22-0506-20230420074417/s1.dtd
- bjpsychopen-22-0506-20230420074417/bjpsychopen-22-0506-manifest.html
