# Supplementary material for: Euthanasia and physician-assisted suicide in people with intellectual disabilities and/or autism spectrum disorders: investigation of 39 Dutch case reports (2012–2021)
Source: BJPsych Open. 2023 May 23;9(3):e87. doi: 10.1192/bjo.2023.69 (PMC10228250; doi:10.1192/bjo.2023.69)
Supplement: Supplementary file 1 [file S2056472423000698sup001.zip › bjpsychopen-22-0506-20230420074417/bjpsychopen-22-0506-metadata.xml]

<?xml version="1.0" encoding="UTF-8"?><!DOCTYPE article_set SYSTEM "s1.dtd"><article_set dtd_version="4.28.2">
   <article export_date="2023-04-20 00:00:00.0"
            external_id=""
            lang="EN"
            ms_no="BJPsychOpen-22-0506.R3"
            rev="3">
      <journal>
         <publisher_name>BJPsych Open</publisher_name>
         <full_journal_title>BJPsych Open</full_journal_title>
         <site_short_name>bjpsych-open</site_short_name>
         <journal_abbreviation>bjo</journal_abbreviation>
         <pubmed_abbreviation/>
         <issn issn_type="print">n/a</issn>
         <issn issn_type="digital">2056-4724</issn>
      </journal>
      <replaces/>
      <article_status decision_status="accept">Accepted</article_status>
      <article_title>Euthanasia and physician-assisted suicide in people with intellectual disabilities and/or autism spectrum disorders: an investigation of 39 Dutch case reports (2012-2021)</article_title>
      <article_sub_title/>
      <vernacular_title/>
      <author_list>
         <author auth_URL="" author_seq="1" corr="true" user_id="104029527">
            <salutation>Prof.</salutation>
            <first_name>Irene</first_name>
            <middle_name/>
            <last_name>Tuffrey-Wijne</last_name>
            <suffix/>
            <degree/>
            <email addr_type="primary">I.Tuffrey-Wijne@kingston.ac.uk</email>
            <attr_type id="28420" name="Keywords">
               <attribute id="80630513" name="Intellectual Disability">selected</attribute>
               <attribute id="80630470" name="Autistic Spectrum Disorders">selected</attribute>
               <attribute id="80630539" name="Qualitative Research">selected</attribute>
               <attribute id="80630553" name="Service Users">selected</attribute>
               <attribute id="80630484" name="Consent and Capacity">selected</attribute>
            </attr_type>
            <comments/>
            <orcid>0000-0002-7288-9529</orcid>
            <orcid_id_validation>TRUE</orcid_id_validation>
            <orcid_token_type>bearer</orcid_token_type>
            <orcid_token_scope>[/authenticate]</orcid_token_scope>
            <orcid_token_expires_in>631138518</orcid_token_expires_in>
            <affiliation seq="1">
               <inst>Kingston University</inst>
               <institution_id institution_id_type="Ringgold">4264</institution_id>
               <dept/>
               <person_title/>
               <room/>
               <addr1/>
               <addr2/>
               <addr3/>
               <city>London</city>
               <province/>
               <country country_code="GB">United Kingdom of Great Britain and Northern Ireland</country>
               <post_code>KT1 1LQ</post_code>
               <phone/>
               <fax/>
            </affiliation>
            <profile_affiliation>
               <inst>Kingston University</inst>
               <institution_id institution_id_type="Ringgold">4264</institution_id>
               <dept/>
               <person_title/>
               <room/>
               <addr1/>
               <addr2/>
               <addr3/>
               <city>London</city>
               <province/>
               <country country_code="GB">United Kingdom of Great Britain and Northern Ireland</country>
               <post_code>KT1 1LQ</post_code>
               <phone/>
               <fax/>
            </profile_affiliation>
            <current_profile_affiliation>
               <inst>Kingston University</inst>
               <institution_id institution_id_type="Ringgold">4264</institution_id>
               <dept/>
               <person_title/>
               <room/>
               <addr1/>
               <addr2/>
               <addr3/>
               <city>London</city>
               <province/>
               <country country_code="GB">United Kingdom of Great Britain and Northern Ireland</country>
               <post_code>KT1 1LQ</post_code>
               <phone/>
               <fax/>
            </current_profile_affiliation>
            <galleyDeliveryType/>
         </author>
         <author auth_URL="" author_seq="2" corr="false" user_id="104030262">
            <salutation>Prof.</salutation>
            <first_name>Leopold</first_name>
            <middle_name/>
            <last_name>Curfs</last_name>
            <suffix/>
            <degree/>
            <email addr_type="primary">leopold.curfs@maastrichtuniversity.nl</email>
            <comments/>
            <affiliation seq="1">
               <inst>Maastricht University Medical Centre+</inst>
               <institution_id institution_id_type="Ringgold">199236</institution_id>
               <dept>Governor Kremers Centre</dept>
               <person_title/>
               <room/>
               <addr1/>
               <addr2/>
               <addr3/>
               <city>Maastricht</city>
               <state>Limburg</state>
               <country country_code="NL">Netherlands</country>
               <post_code/>
               <phone/>
               <fax/>
            </affiliation>
            <profile_affiliation>
               <inst>Maastricht University Medical Centre+</inst>
               <institution_id institution_id_type="Ringgold">199236</institution_id>
               <dept>Governor Kremers Centre</dept>
               <person_title/>
               <room/>
               <addr1/>
               <addr2/>
               <addr3/>
               <city>Maastricht</city>
               <state>Limburg</state>
               <country country_code="NL">Netherlands</country>
               <post_code/>
               <phone/>
               <fax/>
            </profile_affiliation>
            <current_profile_affiliation>
               <inst>Maastricht University Medical Centre+</inst>
               <institution_id institution_id_type="Ringgold">199236</institution_id>
               <dept>Governor Kremers Centre</dept>
               <person_title/>
               <room/>
               <addr1/>
               <addr2/>
               <addr3/>
               <city>Maastricht</city>
               <state>Limburg</state>
               <country country_code="NL">Netherlands</country>
               <post_code/>
               <phone/>
               <fax/>
            </current_profile_affiliation>
            <galleyDeliveryType/>
         </author>
         <author auth_URL="" author_seq="3" corr="false" user_id="64799803">
            <salutation>Lady</salutation>
            <first_name>Sheila</first_name>
            <middle_name/>
            <last_name>Hollins</last_name>
            <suffix/>
            <degree/>
            <email addr_type="primary">hollinss@parliament.uk</email>
            <comments/>
            <affiliation seq="1">
               <inst>House of Lords</inst>
               <institution_id institution_id_type="Ringgold">4936</institution_id>
               <dept>House of Lords</dept>
               <person_title/>
               <room/>
               <addr1/>
               <addr2/>
               <addr3/>
               <city>London</city>
               <state>London</state>
               <country country_code="GB">United Kingdom of Great Britain and Northern Ireland</country>
               <post_code/>
               <phone/>
               <fax/>
            </affiliation>
            <affiliation seq="2">
               <inst>Kingston University</inst>
               <institution_id institution_id_type="Ringgold">4264</institution_id>
               <dept>Emeritus Professor</dept>
               <person_title/>
               <room/>
               <addr1/>
               <addr2/>
               <addr3/>
               <city>London</city>
               <state>Greater London</state>
               <country country_code="GB">United Kingdom of Great Britain and Northern Ireland</country>
               <post_code/>
               <phone/>
               <fax/>
            </affiliation>
            <profile_affiliation>
               <inst>House of Lords</inst>
               <institution_id institution_id_type="Ringgold">4936</institution_id>
               <dept>House of Lords</dept>
               <person_title/>
               <room/>
               <addr1/>
               <addr2/>
               <addr3/>
               <city>London</city>
               <state>London</state>
               <country country_code="GB">United Kingdom of Great Britain and Northern Ireland</country>
               <post_code/>
               <phone/>
               <fax/>
            </profile_affiliation>
            <current_profile_affiliation>
               <inst>House of Lords</inst>
               <institution_id institution_id_type="Ringgold">4936</institution_id>
               <dept>House of Lords</dept>
               <person_title/>
               <room/>
               <addr1/>
               <addr2/>
               <addr3/>
               <city>London</city>
               <state>London</state>
               <country country_code="GB">United Kingdom of Great Britain and Northern Ireland</country>
               <post_code/>
               <phone/>
               <fax/>
            </current_profile_affiliation>
            <galleyDeliveryType/>
         </author>
         <author auth_URL="" author_seq="4" corr="false" user_id="104030328">
            <salutation>Prof.</salutation>
            <first_name>Ilora</first_name>
            <middle_name/>
            <last_name>Finlay</last_name>
            <suffix/>
            <degree/>
            <email addr_type="primary">finlayi@parliament.uk</email>
            <comments/>
            <affiliation seq="1">
               <inst>Cardiff University</inst>
               <institution_id institution_id_type="Ringgold">2112</institution_id>
               <dept/>
               <person_title/>
               <room/>
               <addr1/>
               <addr2/>
               <addr3/>
               <city>Cardiff</city>
               <state>Cardiff</state>
               <country country_code="GB">United Kingdom of Great Britain and Northern Ireland</country>
               <post_code/>
               <phone/>
               <fax/>
            </affiliation>
            <profile_affiliation>
               <inst>Cardiff University</inst>
               <institution_id institution_id_type="Ringgold">2112</institution_id>
               <dept/>
               <person_title/>
               <room/>
               <addr1/>
               <addr2/>
               <addr3/>
               <city>Cardiff</city>
               <state>Cardiff</state>
               <country country_code="GB">United Kingdom of Great Britain and Northern Ireland</country>
               <post_code/>
               <phone/>
               <fax/>
            </profile_affiliation>
            <current_profile_affiliation>
               <inst>Cardiff University</inst>
               <institution_id institution_id_type="Ringgold">2112</institution_id>
               <dept/>
               <person_title/>
               <room/>
               <addr1/>
               <addr2/>
               <addr3/>
               <city>Cardiff</city>
               <state>Cardiff</state>
               <country country_code="GB">United Kingdom of Great Britain and Northern Ireland</country>
               <post_code/>
               <phone/>
               <fax/>
            </current_profile_affiliation>
            <galleyDeliveryType/>
         </author>
      </author_list>
      <author_comments>Dear editor&#xD;
Please find hereby our manuscript with very minor revision, consisting of additional information around ethical issues.&#xD;
We hope this now enables publication of our paper.</author_comments>
      <editor_list>
         <editor decided="true"
                 is_staff="true"
                 role="Editor-in-Chief"
                 user_id="58945087">
            <salutation>Prof.</salutation>
            <first_name>Kenneth</first_name>
            <middle_name>R.</middle_name>
            <last_name>Kaufman</last_name>
            <suffix/>
            <degree/>
            <email addr_type="primary">kaufmakr@rwjms.rutgers.edu</email>
            <email addr_type="secondary">adamskaufman@verizon.net</email>
            <attr_type id="28420" name="Keywords">
               <attribute id="78226999" name="Anticonvulsants">selected</attribute>
               <attribute id="78227000" name="Antidepressants">selected</attribute>
               <attribute id="78227001" name="Mood stabilisers">selected</attribute>
               <attribute id="78227002" name="Bipolar Affective Disorders">selected</attribute>
               <attribute id="78227003" name="Psychiatric aspects of epilepsy">selected</attribute>
            </attr_type>
            <comments/>
            <flags>
               <flag color="Green">New Reviewer</flag>
               <flag color="Yellow Flag">Editorial Board Member</flag>
            </flags>
            <orcid>0000-0001-7924-4902</orcid>
            <orcid_id_validation>TRUE</orcid_id_validation>
            <orcid_token_type>bearer</orcid_token_type>
            <orcid_token_scope>[/authenticate]</orcid_token_scope>
            <orcid_token_expires_in>631138518</orcid_token_expires_in>
            <affiliation seq="1">
               <inst>Rutgers Robert Wood Johnson Medical School</inst>
               <dept>Psychiatry</dept>
               <person_title/>
               <room/>
               <addr1>125 Paterson St.</addr1>
               <addr2>#2200</addr2>
               <addr3/>
               <city>New Brusnwick</city>
               <state>New Jersey</state>
               <country country_code="US">United States</country>
               <post_code>08901</post_code>
               <phone>732-235-7650</phone>
               <fax>609-275-5464</fax>
            </affiliation>
            <affiliation seq="2">
               <inst/>
               <dept> </dept>
               <person_title/>
               <room/>
               <addr1>8 Villa Drive</addr1>
               <addr2/>
               <addr3/>
               <city>Princeton Junction</city>
               <state>New Jersey</state>
               <country country_code="US">United States</country>
               <post_code>08550</post_code>
               <phone>609-275-5522</phone>
               <fax>609-275-5464</fax>
            </affiliation>
            <current_profile_affiliation>
               <inst>Rutgers Robert Wood Johnson Medical School</inst>
               <dept>Psychiatry</dept>
               <person_title/>
               <room/>
               <addr1>125 Paterson St.</addr1>
               <addr2>#2200</addr2>
               <addr3/>
               <city>New Brusnwick</city>
               <state>New Jersey</state>
               <country country_code="US">United States</country>
               <post_code>08901</post_code>
               <phone>732-235-7650</phone>
               <fax>609-275-5464</fax>
            </current_profile_affiliation>
            <galleyDeliveryType/>
         </editor>
         <editor decided="true"
                 is_staff="true"
                 role="Handling Editor"
                 user_id="58945087">
            <salutation>Prof.</salutation>
            <first_name>Kenneth</first_name>
            <middle_name>R.</middle_name>
            <last_name>Kaufman</last_name>
            <suffix/>
            <degree/>
            <email addr_type="primary">kaufmakr@rwjms.rutgers.edu</email>
            <email addr_type="secondary">adamskaufman@verizon.net</email>
            <attr_type id="28420" name="Keywords">
               <attribute id="78226999" name="Anticonvulsants">selected</attribute>
               <attribute id="78227000" name="Antidepressants">selected</attribute>
               <attribute id="78227001" name="Mood stabilisers">selected</attribute>
               <attribute id="78227002" name="Bipolar Affective Disorders">selected</attribute>
               <attribute id="78227003" name="Psychiatric aspects of epilepsy">selected</attribute>
            </attr_type>
            <comments/>
            <flags>
               <flag color="Green">New Reviewer</flag>
               <flag color="Yellow Flag">Editorial Board Member</flag>
            </flags>
            <orcid>0000-0001-7924-4902</orcid>
            <orcid_id_validation>TRUE</orcid_id_validation>
            <orcid_token_type>bearer</orcid_token_type>
            <orcid_token_scope>[/authenticate]</orcid_token_scope>
            <orcid_token_expires_in>631138518</orcid_token_expires_in>
            <affiliation seq="1">
               <inst>Rutgers Robert Wood Johnson Medical School</inst>
               <dept>Psychiatry</dept>
               <person_title/>
               <room/>
               <addr1>125 Paterson St.</addr1>
               <addr2>#2200</addr2>
               <addr3/>
               <city>New Brusnwick</city>
               <state>New Jersey</state>
               <country country_code="US">United States</country>
               <post_code>08901</post_code>
               <phone>732-235-7650</phone>
               <fax>609-275-5464</fax>
            </affiliation>
            <affiliation seq="2">
               <inst/>
               <dept> </dept>
               <person_title/>
               <room/>
               <addr1>8 Villa Drive</addr1>
               <addr2/>
               <addr3/>
               <city>Princeton Junction</city>
               <state>New Jersey</state>
               <country country_code="US">United States</country>
               <post_code>08550</post_code>
               <phone>609-275-5522</phone>
               <fax>609-275-5464</fax>
            </affiliation>
            <current_profile_affiliation>
               <inst>Rutgers Robert Wood Johnson Medical School</inst>
               <dept>Psychiatry</dept>
               <person_title/>
               <room/>
               <addr1>125 Paterson St.</addr1>
               <addr2>#2200</addr2>
               <addr3/>
               <city>New Brusnwick</city>
               <state>New Jersey</state>
               <country country_code="US">United States</country>
               <post_code>08901</post_code>
               <phone>732-235-7650</phone>
               <fax>609-275-5464</fax>
            </current_profile_affiliation>
            <galleyDeliveryType/>
         </editor>
      </editor_list>
      <reviewer_list>
         <reviewer invite_history="233" role="Reviewer" user_id="58945087">
            <salutation>Prof.</salutation>
            <first_name>Kenneth</first_name>
            <middle_name>R.</middle_name>
            <last_name>Kaufman</last_name>
            <suffix/>
            <degree/>
            <email addr_type="primary">kaufmakr@rwjms.rutgers.edu</email>
            <email addr_type="secondary">adamskaufman@verizon.net</email>
            <attr_type id="28420" name="Keywords">
               <attribute id="78226999" name="Anticonvulsants">selected</attribute>
               <attribute id="78227000" name="Antidepressants">selected</attribute>
               <attribute id="78227001" name="Mood stabilisers">selected</attribute>
               <attribute id="78227002" name="Bipolar Affective Disorders">selected</attribute>
               <attribute id="78227003" name="Psychiatric aspects of epilepsy">selected</attribute>
            </attr_type>
            <comments/>
            <flags>
               <flag color="Green">New Reviewer</flag>
               <flag color="Yellow Flag">Editorial Board Member</flag>
            </flags>
            <orcid>0000-0001-7924-4902</orcid>
            <orcid_id_validation>TRUE</orcid_id_validation>
            <orcid_token_type>bearer</orcid_token_type>
            <orcid_token_scope>[/authenticate]</orcid_token_scope>
            <orcid_token_expires_in>631138518</orcid_token_expires_in>
            <affiliation seq="1">
               <inst>Rutgers Robert Wood Johnson Medical School</inst>
               <dept>Psychiatry</dept>
               <person_title/>
               <room/>
               <addr1>125 Paterson St.</addr1>
               <addr2>#2200</addr2>
               <addr3/>
               <city>New Brusnwick</city>
               <state>New Jersey</state>
               <country country_code="US">United States</country>
               <post_code>08901</post_code>
               <phone>732-235-7650</phone>
               <fax>609-275-5464</fax>
            </affiliation>
            <affiliation seq="2">
               <inst/>
               <dept> </dept>
               <person_title/>
               <room/>
               <addr1>8 Villa Drive</addr1>
               <addr2/>
               <addr3/>
               <city>Princeton Junction</city>
               <state>New Jersey</state>
               <country country_code="US">United States</country>
               <post_code>08550</post_code>
               <phone>609-275-5522</phone>
               <fax>609-275-5464</fax>
            </affiliation>
            <current_profile_affiliation>
               <inst>Rutgers Robert Wood Johnson Medical School</inst>
               <dept>Psychiatry</dept>
               <person_title/>
               <room/>
               <addr1>125 Paterson St.</addr1>
               <addr2>#2200</addr2>
               <addr3/>
               <city>New Brusnwick</city>
               <state>New Jersey</state>
               <country country_code="US">United States</country>
               <post_code>08901</post_code>
               <phone>732-235-7650</phone>
               <fax>609-275-5464</fax>
            </current_profile_affiliation>
            <galleyDeliveryType/>
            <response response_history="225"
                      response_name="Agreed"
                      response_type="Agreed">1</response>
            <response response_history="5"
                      response_name="Declined"
                      response_type="Declined">0</response>
            <response response_history="0"
                      response_name="Auto-Declined"
                      response_type="Declined">0</response>
            <response response_history="0"
                      response_name="No Response"
                      response_type="No Response">0</response>
            <rating>3.00</rating>
         </reviewer>
      </reviewer_list>
      <publication_type>Paper</publication_type>
      <article_id_list>
         <article_id id_type="pii">BJPsychOpen</article_id>
      </article_id_list>
      <file_list>
         <file file_category=""
               file_name="BJPsychOpen-22-0506-File001.docx"
               submission_medium="online">
            <file_createddate>2023-04-13 09:52:10.10</file_createddate>
            <file_designation>Main Document (clean Word document only)</file_designation>
            <file_format>docx</file_format>
            <file_extension>docx</file_extension>
            <file_originalname>BJPsychOpen-22-0506.R3 clean.docx</file_originalname>
            <file_caption/>
            <file_tag/>
            <attribute attr_name="File Designation">Main Document (clean Word document only)</attribute>
            <num_pages_calc>0.00</num_pages_calc>
            <num_pages_actual>0.00</num_pages_actual>
         </file>
         <file file_category=""
               file_name="BJPsychOpen-22-0506-File002.docx"
               submission_medium="online">
            <file_createddate>2022-12-17 09:32:33.33</file_createddate>
            <file_designation>Figure/Table</file_designation>
            <file_format>docx</file_format>
            <file_extension>docx</file_extension>
            <file_originalname>EAS-ID-ASD_Table 1.docx</file_originalname>
            <file_caption>Patient characteristics and circumstances (n=39)</file_caption>
            <file_tag>An overview of patient charact</file_tag>
            <attribute attr_name="File Designation">Figure/Table</attribute>
            <num_pages_calc>0.00</num_pages_calc>
            <num_pages_actual>0.00</num_pages_actual>
         </file>
         <file file_category=""
               file_name="BJPsychOpen-22-0506-File003.docx"
               submission_medium="online">
            <file_createddate>2022-12-17 09:32:34.34</file_createddate>
            <file_designation>Figure/Table</file_designation>
            <file_format>docx</file_format>
            <file_extension>docx</file_extension>
            <file_originalname>EAS-ID-ASD_Table 2.docx</file_originalname>
            <file_caption>Main cause of suffering (n=39)</file_caption>
            <file_tag>The main cause of suffering th</file_tag>
            <attribute attr_name="File Designation">Figure/Table</attribute>
            <num_pages_calc>0.00</num_pages_calc>
            <num_pages_actual>0.00</num_pages_actual>
         </file>
         <file file_category=""
               file_name="BJPsychOpen-22-0506-File004.docx"
               submission_medium="online">
            <file_createddate>2022-12-17 09:35:06.6</file_createddate>
            <file_designation>Figure/Table</file_designation>
            <file_format>docx</file_format>
            <file_extension>docx</file_extension>
            <file_originalname>EAS-ID-ASD_Table 3.docx</file_originalname>
            <file_caption>Examples illustrating the main study findings</file_caption>
            <file_tag>Full case examples are given i</file_tag>
            <attribute attr_name="File Designation">Figure/Table</attribute>
            <num_pages_calc>0.00</num_pages_calc>
            <num_pages_actual>0.00</num_pages_actual>
         </file>
         <file file_category=""
               file_name="BJPsychOpen-22-0506-File005.docx"
               submission_medium="online">
            <file_createddate>2022-12-17 09:35:07.7</file_createddate>
            <file_designation>Figure/Table</file_designation>
            <file_format>docx</file_format>
            <file_extension>docx</file_extension>
            <file_originalname>EAS-ID-ASD_Table 4.docx</file_originalname>
            <file_caption>Factors associated with suffering (n=39)</file_caption>
            <file_tag>Table 4 gives a summary of the</file_tag>
            <attribute attr_name="File Designation">Figure/Table</attribute>
            <num_pages_calc>0.00</num_pages_calc>
            <num_pages_actual>0.00</num_pages_actual>
         </file>
         <file file_category=""
               file_name="BJPsychOpen-22-0506-File006.docx"
               submission_medium="online">
            <file_createddate>2022-12-17 09:35:08.8</file_createddate>
            <file_designation>Supplementary Material (online publication only)</file_designation>
            <file_format>docx</file_format>
            <file_extension>docx</file_extension>
            <file_originalname>EAS-ID-ASD_Supplement 1.docx</file_originalname>
            <file_caption/>
            <file_tag/>
            <attribute attr_name="File Designation">Supplementary Material (online publication only)</attribute>
            <num_pages_calc>0.00</num_pages_calc>
            <num_pages_actual>0.00</num_pages_actual>
         </file>
         <file file_category=""
               file_name="BJPsychOpen-22-0506-File007.docx"
               submission_medium="online">
            <file_createddate>2022-12-17 09:35:27.27</file_createddate>
            <file_designation>Supplementary Material (online publication only)</file_designation>
            <file_format>docx</file_format>
            <file_extension>docx</file_extension>
            <file_originalname>EAS-ID-ASD_Supplement 2.docx</file_originalname>
            <file_caption/>
            <file_tag/>
            <attribute attr_name="File Designation">Supplementary Material (online publication only)</attribute>
            <num_pages_calc>0.00</num_pages_calc>
            <num_pages_actual>0.00</num_pages_actual>
         </file>
         <file file_category=""
               file_name="BJPsychOpen-22-0506-File008.pdf"
               submission_medium="online">
            <file_createddate>2023-04-18 07:32:39.39</file_createddate>
            <file_designation>Supplementary Material (online publication only)</file_designation>
            <file_format>pdf</file_format>
            <file_extension>pdf</file_extension>
            <file_originalname>UREC Letter for ITW - amended.pdf</file_originalname>
            <file_caption/>
            <file_tag/>
            <attribute attr_name="File Designation">Supplementary Material (online publication only)</attribute>
            <num_pages_calc>0.00</num_pages_calc>
            <num_pages_actual>0.00</num_pages_actual>
         </file>
      </file_list>
      <history>
         <ms_id ms_no="BJPsychOpen-22-0506.R3">
            <rev_id>3</rev_id>
            <submitted_date>
               <year>2023</year>
               <month>04</month>
               <day>11</day>
               <hour>11</hour>
               <minute>45</minute>
               <second>55</second>
               <time_zone>(GMT-05:00) Eastern Time (US &amp; Canada)</time_zone>
            </submitted_date>
            <received_date>
               <year>2022</year>
               <month>12</month>
               <day>20</day>
               <hour>09</hour>
               <minute>46</minute>
               <second>02</second>
               <time_zone>(GMT-05:00) Eastern Time (US &amp; Canada)</time_zone>
            </received_date>
            <received_date_resub>
               <year/>
               <month/>
               <day/>
               <hour/>
               <minute/>
               <second/>
               <time_zone/>
            </received_date_resub>
            <revised_date>
               <year>2023</year>
               <month>04</month>
               <day>11</day>
               <hour>11</hour>
               <minute>45</minute>
               <second>55</second>
               <time_zone>(GMT-05:00) Eastern Time (US &amp; Canada)</time_zone>
            </revised_date>
            <decision_date>
               <year>2023</year>
               <month>04</month>
               <day>14</day>
               <hour>15</hour>
               <minute>22</minute>
               <second>39</second>
               <time_zone>(GMT-05:00) Eastern Time (US &amp; Canada)</time_zone>
            </decision_date>
            <approval_date>
               <year>2023</year>
               <month>04</month>
               <day>20</day>
               <hour>07</hour>
               <minute>22</minute>
               <second>55</second>
               <time_zone>(GMT-05:00) Eastern Time (US &amp; Canada)</time_zone>
            </approval_date>
            <author_returned_date>
               <year/>
               <month/>
               <day/>
               <hour/>
               <minute/>
               <second/>
               <time_zone/>
            </author_returned_date>
            <most_recent_decision_date>
               <year/>
               <month/>
               <day/>
               <hour/>
               <minute/>
               <second/>
               <time_zone/>
            </most_recent_decision_date>
            <transmission_date>
               <year>2022</year>
               <month>12</month>
               <day>19</day>
               <hour>11</hour>
               <minute>21</minute>
               <second>20</second>
               <time_zone>(GMT-05:00) Eastern Time (US &amp; Canada)</time_zone>
            </transmission_date>
            <web_publish_date>
               <year/>
               <month/>
               <day/>
               <hour/>
               <minute/>
               <second/>
               <time_zone/>
            </web_publish_date>
            <task name="Forward to JS" task_id="541785" type="forward document">
               <status doc_task_id="433199900"
                       event_date="2023-04-11T11:45:56"
                       s1_staff="false"
                       user_id="59652915"
                       user_role="Journal Staff">completed</status>
               <assigned date="2023-04-11T11:45:56" role="Journal Staff" user_id="59652915"/>
            </task>
            <task name="Forward to EIC" task_id="541786" type="forward document">
               <status doc_task_id="433199901"
                       event_date="2023-04-11T11:45:56"
                       s1_staff="false"
                       user_id="58945087"
                       user_role="Editor-in-Chief">completed</status>
               <assigned date="2023-04-11T11:45:56"
                         role="Editor-in-Chief"
                         user_id="58945087"/>
            </task>
            <task name="JS Checklist" task_id="541784" type="manuscript checklist">
               <status doc_task_id="433199902"
                       event_date="2023-04-13T03:15:08"
                       s1_staff="false"
                       user_id="61266320"
                       user_role="Journal Staff">completed</status>
            </task>
            <task name="EIC Assign HE" task_id="541781" type="assignment">
               <status doc_task_id="433482254"
                       event_date="2023-04-13T03:15:09"
                       s1_staff="false"
                       user_id="58945087"
                       user_role="Editor-in-Chief">completed</status>
               <assigned date="2023-04-11T11:45:56"
                         role="Editor-in-Chief"
                         user_id="58945087"/>
            </task>
            <task name="HE Pick Reviewers" task_id="541776" type="pick2">
               <status doc_task_id="433482255"
                       event_date="2023-04-14T03:08:26"
                       s1_staff="false"
                       user_id="58945087"
                       user_role="Handling Editor">completed</status>
            </task>
            <task name="HE Invite Reviewers" task_id="541777" type="invite">
               <status doc_task_id="433482257"
                       event_date="2023-04-14T03:08:26"
                       s1_staff="false"
                       user_id="58945087"
                       user_role="Handling Editor">completed</status>
               <invited date="2023-04-14T01:09:18" role="Reviewer" user_id="58945087"/>
            </task>
            <task name="HE Decision" task_id="541783" type="decision">
               <status doc_task_id="433482258"
                       event_date="2023-04-20T07:22:55"
                       s1_staff="false"
                       user_id="58945087"
                       user_role="Handling Editor">abandoned</status>
            </task>
            <task name="HE Assign Reviewers"
                  task_id="541778"
                  type="multiple assignment">
               <status doc_task_id="433584520"
                       event_date="2023-04-14T03:08:26"
                       s1_staff="false"
                       user_id="58945087"
                       user_role="Handling Editor">completed</status>
               <assigned date="2023-04-14T01:09:40" role="Reviewer" user_id="58945087"/>
            </task>
            <task name="Reviewers Score" task_id="541782" type="score">
               <status doc_task_id="433584560"
                       event_date="2023-04-14T03:07:49"
                       s1_staff="false"
                       user_id="58945087"
                       user_role="Reviewer">completed</status>
               <review user_id="58945087">
                  <recommendation recommendation_name="Accept with minor amendments"
                                  recommendation_type="None"/>
                  <review_comments>
                     <comment to_name="Comments to the Author" to_role="Author">Remaining points have been appropriately addressed by the authors –
1)	Declaration of Ethical Approval – ethical approval not applicable – from legal counselor Joseph Smeets, Maastricht University / University Hospital of Maastricht
2)	Letter from Chair (Priscilla Harris), Reserch Ethics Committee, Kingston University that “Therefore I can confirm, as Chair Research Ethics Committee that your study reported in the submission to The British Journal of Psychiatry does not need research ethics approval.” [Supplementary Material for reference only, not publication]

Paper can now be accepted though the authors should be queried if the Kingston University Letter can be included in the published Supplementary Material as this would benefit any with ethical questions.

However, before sending this for production, note the Kingston University letter has an important error – it refers to the submission to British Journal of Psychiatry and the paper was only submitted to BJPsych Open.  This needs to be corrected.  

Thank you for a thought-provoking paper.
</comment>
                     <comment to_name="Confidential Comments to the Handling Editor" to_role="Editor">Remaining points have been appropriately addressed by the authors –
1)	Declaration of Ethical Approval – ethical approval not applicable – from legal counselor Joseph Smeets, Maastricht University / University Hospital of Maastricht
2)	Letter from Chair (Priscilla Harris), Reserch Ethics Committee, Kingston University that “Therefore I can confirm, as Chair Research Ethics Committee that your study reported in the submission to The British Journal of Psychiatry does not need research ethics approval.” [Supplementary Material for reference only, not publication]

Paper can now be accepted though the authors should be queried if the Kingston University Letter can be included in the published Supplementary Material as this would benefit any with ethical questions.

However, before sending this for production, note the Kingston University letter has an important error – it refers to the submission to British Journal of Psychiatry and the paper was only submitted to BJPsych Open.  This needs to be corrected.  

Thank you for a thought-provoking paper.
</comment>
                  </review_comments>
                  <score>
                     <custom_fields cd_code="Ethical Practice"
                                    cd_name="Does the study accord with good ethical practice? If No, please indicate your concerns in your review."
                                    cd_value="Yes"
                                    cd_value_code="Yes"/>
                     <custom_fields cd_code="Editorials"
                                    cd_name="We sometimes commission editorials to appear in the same issue as the paper. If you think this paper may merit an editorial or commentary in this way, please let us know. If you would be interested in writing one yourself, please indicate this also (you will not be committing yourself at this stage):"
                                    cd_value="This paper would be suitable for an editorial"
                                    cd_value_code="This paper would be suitable for an editorial"/>
                     <custom_fields cd_code="Statistical Review"
                                    cd_name="This manuscript includes statistics that would benefit from a specialist statistical review."
                                    cd_value="No"
                                    cd_value_code="No"/>
                  </score>
                  <publons_optIn>"No"</publons_optIn>
               </review>
            </task>
            <task name="HE Decision" task_id="541783" type="decision">
               <status doc_task_id="433592074"
                       event_date="2023-04-20T07:22:55"
                       s1_staff="false"
                       user_id="58945087"
                       user_role="Handling Editor">completed</status>
               <decision decision_name="Accept" decision_type="Accept">
                  <decision_comments>
                     <comment to_name="Decision Comments (internal use only)" to_role="Editor">Remaining ethics points have been appropriately addressed by the authors – see review. Only one reviewer, EIC, required.&#xD;
&#xD;
Paper can now be accepted though the authors should be queried if the Kingston University Letter can be included in the published Supplementary Material as this would benefit any with ethical questions.&#xD;
&#xD;
However, before sending this for production, note the Kingston University letter has an important error – it refers to the submission to British Journal of Psychiatry and the paper was only submitted to BJPsych Open.  This needs to be corrected.  &#xD;
&#xD;
</comment>
                  </decision_comments>
                  <task_custom_fields>
                     <custom_fields cd_code="Media Interest"
                                    cd_name="Do you think this paper might be of media interest?"
                                    cd_value="Yes"
                                    cd_value_code="Yes"/>
                     <custom_fields cd_code="Rate Reviewer Question"
                                    cd_name="Please confirm you have rated the reviews for this submission (if applicable), and provided comments on their quality."
                                    cd_value="No"
                                    cd_value_code="Confirmation: Yes"/>
                  </task_custom_fields>
               </decision>
            </task>
            <task name="Branch on Decision" task_id="593663" type="branch">
               <status doc_task_id="433592980"
                       event_date="2023-04-14T03:22:39"
                       s1_staff="false"
                       user_id="0"
                       user_role="SYSTEM ROLE">completed</status>
            </task>
            <task name="JS Approve" task_id="593662" type="approval">
               <status doc_task_id="433592981"
                       event_date="2023-04-20T07:22:55"
                       s1_staff="false"
                       user_id="61266320"
                       user_role="Journal Staff">completed</status>
            </task>
            <task name="Final Files" task_id="644644" type="first look">
               <status doc_task_id="434202265"
                       event_date="2023-04-20T07:24:30"
                       s1_staff="false"
                       user_id="0"
                       user_role="Journal Staff">completed</status>
            </task>
            <task name="Production Checklist"
                  task_id="535957"
                  type="production checklilst">
               <status doc_task_id="434202423"
                       event_date="2023-04-20T07:24:38"
                       s1_staff="false"
                       user_id="61266320"
                       user_role="Journal Staff">completed</status>
            </task>
            <task name="Assign to Export Batch: Cambridge"
                  task_id="535958"
                  type="assign to batch">
               <status doc_task_id="434202443"
                       event_date="2023-04-20T07:24:38"
                       s1_staff="false"
                       user_id="0"
                       user_role="Production Editor">processing</status>
            </task>
         </ms_id>
         <ms_id ms_no="BJPsychOpen-22-0506.R2">
            <rev_id>2</rev_id>
            <submitted_date>
               <year>2023</year>
               <month>01</month>
               <day>26</day>
               <hour>14</hour>
               <minute>43</minute>
               <second>25</second>
               <time_zone>(GMT-05:00) Eastern Time (US &amp; Canada)</time_zone>
            </submitted_date>
            <received_date>
               <year>2022</year>
               <month>12</month>
               <day>20</day>
               <hour>09</hour>
               <minute>46</minute>
               <second>02</second>
               <time_zone>(GMT-05:00) Eastern Time (US &amp; Canada)</time_zone>
            </received_date>
            <received_date_resub>
               <year/>
               <month/>
               <day/>
               <hour/>
               <minute/>
               <second/>
               <time_zone/>
            </received_date_resub>
            <revised_date>
               <year>2023</year>
               <month>01</month>
               <day>26</day>
               <hour>14</hour>
               <minute>43</minute>
               <second>25</second>
               <time_zone>(GMT-05:00) Eastern Time (US &amp; Canada)</time_zone>
            </revised_date>
            <decision_date>
               <year>2023</year>
               <month>03</month>
               <day>17</day>
               <hour>08</hour>
               <minute>59</minute>
               <second>50</second>
               <time_zone>(GMT-05:00) Eastern Time (US &amp; Canada)</time_zone>
            </decision_date>
            <approval_date>
               <year>2023</year>
               <month>03</month>
               <day>29</day>
               <hour>04</hour>
               <minute>12</minute>
               <second>28</second>
               <time_zone>(GMT-05:00) Eastern Time (US &amp; Canada)</time_zone>
            </approval_date>
            <author_returned_date>
               <year/>
               <month/>
               <day/>
               <hour/>
               <minute/>
               <second/>
               <time_zone/>
            </author_returned_date>
            <most_recent_decision_date>
               <year/>
               <month/>
               <day/>
               <hour/>
               <minute/>
               <second/>
               <time_zone/>
            </most_recent_decision_date>
            <transmission_date>
               <year>2022</year>
               <month>12</month>
               <day>19</day>
               <hour>11</hour>
               <minute>21</minute>
               <second>20</second>
               <time_zone>(GMT-05:00) Eastern Time (US &amp; Canada)</time_zone>
            </transmission_date>
            <web_publish_date>
               <year/>
               <month/>
               <day/>
               <hour/>
               <minute/>
               <second/>
               <time_zone/>
            </web_publish_date>
         </ms_id>
         <ms_id ms_no="BJPsychOpen-22-0506.R1">
            <rev_id>1</rev_id>
            <submitted_date>
               <year>2023</year>
               <month>01</month>
               <day>06</day>
               <hour>14</hour>
               <minute>41</minute>
               <second>58</second>
               <time_zone>(GMT-05:00) Eastern Time (US &amp; Canada)</time_zone>
            </submitted_date>
            <received_date>
               <year>2022</year>
               <month>12</month>
               <day>20</day>
               <hour>09</hour>
               <minute>46</minute>
               <second>02</second>
               <time_zone>(GMT-05:00) Eastern Time (US &amp; Canada)</time_zone>
            </received_date>
            <received_date_resub>
               <year/>
               <month/>
               <day/>
               <hour/>
               <minute/>
               <second/>
               <time_zone/>
            </received_date_resub>
            <revised_date>
               <year>2023</year>
               <month>01</month>
               <day>06</day>
               <hour>14</hour>
               <minute>41</minute>
               <second>58</second>
               <time_zone>(GMT-05:00) Eastern Time (US &amp; Canada)</time_zone>
            </revised_date>
            <decision_date>
               <year>2023</year>
               <month>01</month>
               <day>09</day>
               <hour>11</hour>
               <minute>16</minute>
               <second>45</second>
               <time_zone>(GMT-05:00) Eastern Time (US &amp; Canada)</time_zone>
            </decision_date>
            <approval_date>
               <year>2023</year>
               <month>01</month>
               <day>09</day>
               <hour>11</hour>
               <minute>41</minute>
               <second>20</second>
               <time_zone>(GMT-05:00) Eastern Time (US &amp; Canada)</time_zone>
            </approval_date>
            <author_returned_date>
               <year/>
               <month/>
               <day/>
               <hour/>
               <minute/>
               <second/>
               <time_zone/>
            </author_returned_date>
            <most_recent_decision_date>
               <year/>
               <month/>
               <day/>
               <hour/>
               <minute/>
               <second/>
               <time_zone/>
            </most_recent_decision_date>
            <transmission_date>
               <year>2022</year>
               <month>12</month>
               <day>19</day>
               <hour>11</hour>
               <minute>21</minute>
               <second>20</second>
               <time_zone>(GMT-05:00) Eastern Time (US &amp; Canada)</time_zone>
            </transmission_date>
            <web_publish_date>
               <year/>
               <month/>
               <day/>
               <hour/>
               <minute/>
               <second/>
               <time_zone/>
            </web_publish_date>
         </ms_id>
         <ms_id ms_no="BJPsychOpen-22-0506">
            <rev_id>0</rev_id>
            <submitted_date>
               <year>2022</year>
               <month>12</month>
               <day>20</day>
               <hour>09</hour>
               <minute>46</minute>
               <second>02</second>
               <time_zone>(GMT-05:00) Eastern Time (US &amp; Canada)</time_zone>
            </submitted_date>
            <received_date>
               <year>2022</year>
               <month>12</month>
               <day>20</day>
               <hour>09</hour>
               <minute>46</minute>
               <second>02</second>
               <time_zone>(GMT-05:00) Eastern Time (US &amp; Canada)</time_zone>
            </received_date>
            <received_date_resub>
               <year/>
               <month/>
               <day/>
               <hour/>
               <minute/>
               <second/>
               <time_zone/>
            </received_date_resub>
            <revised_date>
               <year/>
               <month/>
               <day/>
               <hour/>
               <minute/>
               <second/>
               <time_zone/>
            </revised_date>
            <decision_date>
               <year>2022</year>
               <month>12</month>
               <day>27</day>
               <hour>12</hour>
               <minute>50</minute>
               <second>33</second>
               <time_zone>(GMT-05:00) Eastern Time (US &amp; Canada)</time_zone>
            </decision_date>
            <approval_date>
               <year>2022</year>
               <month>12</month>
               <day>28</day>
               <hour>02</hour>
               <minute>36</minute>
               <second>15</second>
               <time_zone>(GMT-05:00) Eastern Time (US &amp; Canada)</time_zone>
            </approval_date>
            <author_returned_date>
               <year/>
               <month/>
               <day/>
               <hour/>
               <minute/>
               <second/>
               <time_zone/>
            </author_returned_date>
            <most_recent_decision_date>
               <year/>
               <month/>
               <day/>
               <hour/>
               <minute/>
               <second/>
               <time_zone/>
            </most_recent_decision_date>
            <transmission_date>
               <year>2022</year>
               <month>12</month>
               <day>19</day>
               <hour>11</hour>
               <minute>21</minute>
               <second>20</second>
               <time_zone>(GMT-05:00) Eastern Time (US &amp; Canada)</time_zone>
            </transmission_date>
            <web_publish_date>
               <year/>
               <month/>
               <day/>
               <hour/>
               <minute/>
               <second/>
               <time_zone/>
            </web_publish_date>
         </ms_id>
      </history>
      <fulltext_url/>
      <abstract>BACKGROUND: Euthanasia Review Committees (RTE) scrutinise all Dutch cases of euthanasia and physician-assisted suicide (EAS) to review whether six legal due care criteria are met, including ‘unbearable suffering without prospect of improvement’. There are significant complexities and ethical dilemmas if EAS requests are made by people with intellectual disability (ID) or autism spectrum disorders (ASD).&#xD;
AIMS: To describe the characteristics and circumstances of people with ID and/or ASD who were granted their EAS request; investigate the main causes of suffering which led to the EAS request; and examine physicians’ response to the request.&#xD;
METHOD: The online RTE database of 927 EAS case reports (2012-2021) was searched for patients with ID and/or ASD (n=39). Inductive thematic content analysis was performed on these case reports, using the Framework Method.&#xD;
RESULTS: Factors directly associated with ID and/or ASD itself were the sole cause of suffering described in 21% of cases, and a major contributing factor in a further 42% of cases. Reasons for the EAS request included social isolation and loneliness (77%), lack of resilience of coping strategies (56%), lack of flexibility (rigid thinking or difficulty adapting to change) (44%) and oversensitivity to stimuli (26%). In a third of cases, physicians noted there was ‘no prospect of improvement’ as ASD or ID are not treatable.&#xD;
CONCLUSIONS: Examination of societal support for suffering associated with life-long disability, and debates around the acceptability of these factors as reasons for granting EAS, are of international importance. &#xD;
</abstract>
      <configurable_data_fields>
         <custom_fields cd_code="Confirmation OA (New)"
                        cd_name="I/we consent to paying the Open Access Article Processing Charge (APC) in the event of successful publication; OR the corresponding author is based in a Research4Life country and will automatically receive a full or partial waiver as noted here; OR the corresponding author is based at an institution included in one of Cambridge University Press’ Read and Publish agreements as noted here; OR we have requested and received a discretionary APC waiver for the publication of this manuscript. Requests for APC waivers must be submitted directly to the publisher prior to submission. For more information, please refer to the Open Access waiver policy as noted &lt;a &#xD;&#xA;href=&#34;https://www.cambridge.org/core/services/open-access-policies/read-and-publish-agreements&#34; target=&#34;_blank&#34;&gt;here.&lt;/a&gt;&#xD;&#xA;"
                        cd_value="Yes"
                        cd_value_code="Confirmation OA (New) answer"/>
         <custom_fields cd_code="Number of Words"
                        cd_name="Number of words in main text (excluding abstract, references, tables and figure legends):"
                        cd_value="4301"
                        cd_value_code="Number of Words answer"/>
         <custom_fields cd_code="Number of Figures/Tables"
                        cd_name="Number of figures/tables (excluding supplementary material):"
                        cd_value="4"
                        cd_value_code="Number of Figures/Tables answer"/>
         <custom_fields cd_code="Number of Supplementary Material Files"
                        cd_name="Number of supplementary material files (online publication only):"
                        cd_value="3"
                        cd_value_code="Number of Supplementary Material Files answer"/>
         <custom_fields cd_code="Number of references"
                        cd_name="Number of references (please refer to the &lt;a href=&#34;https://www.cambridge.org/core/journals/bjpsych-open/information/instructions-contributors&#34; target=&#34;_blank&#34;&gt;instructions for authors&lt;/a&gt; for information on the number of references allowed for each article type)"
                        cd_value="24"
                        cd_value_code="Number of References"/>
         <custom_fields cd_code="Colour Figures"
                        cd_name="Are you submitting any figures that should be reproduced in full colour in the printed article?"
                        cd_value="No"
                        cd_value_code="No"/>
         <custom_fields cd_code="Colour Figure Details"
                        cd_name="If yes, please list here all the figures which should be printed in full colour. Please write &#34;N/A&#34; if you are not submitting any colour figures for print."
                        cd_value="N/A"
                        cd_value_code="Colour Figure Details"/>
         <custom_fields cd_code="Supplementary Material"
                        cd_name="Are you submitting any supplementary material for online publication only?"
                        cd_value="No"
                        cd_value_code="no"/>
         <custom_fields cd_code="Honest, Accurate and Transparent"
                        cd_name="The lead author affirms that this manuscript is an honest, accurate, and transparent account of the study being reported; that no important aspects of the study have been omitted; and that any discrepancies from the study as planned (and, if relevant, registered) have been explained."
                        cd_value="Yes"
                        cd_value_code="Honest, Accurate and Transparent answer"/>
         <custom_fields cd_code="Non-financial Advice"
                        cd_name="All other contributors of non-financial advice or support are listed in the acknowledgements section in the manuscript file."
                        cd_value="Yes"
                        cd_value_code="Non-financial Advice answer"/>
         <custom_fields cd_code="All Authors Read"
                        cd_name="All authors have read and approved the submitted manuscript."
                        cd_value="Yes"
                        cd_value_code="All Authors Read answer"/>
         <custom_fields cd_code="Professional Medical Writer"
                        cd_name="Was a professional medical writer involved in the preparation of your manuscript?"
                        cd_value="No, a professional medical writer was not involved in the preparation of the manuscript."
                        cd_value_code="No"/>
         <custom_fields cd_code="Ethics Statement"
                        cd_name="&lt;b&gt;Ethics Statement&lt;/b&gt;&lt;br&gt;&#xD;&#xA;For further information please see our &#xD;&#xA;&lt;a href=&#34;https://www.cambridge.org/core/journals/bjpsych-open/information/instructions-contributors#_Preparing_your_Submission&#34; target=&#34;_blank&#34;&gt;ethics policy&lt;/a&gt;&#xD;&#xA;&#xD;&#xA;"
                        cd_value="No, the manuscript does not report on research involving human participants."
                        cd_value_code="No"/>
         <custom_fields cd_code="Consent Statement"
                        cd_name="&lt;b&gt;Consent Statement&lt;/b&gt;&lt;br&gt;&#xD;&#xA;For further information, please see our &lt;a href=&#34;https://www.cambridge.org/core/journals/bjpsych-open/information/instructions-contributors#_Preparing_your_Submission&#xD;&#xA;&#34; target=&#34;_blank&#34;&gt; consent policy&lt;/a&gt;&#xD;&#xA;&#xD;&#xA;"
                        cd_value="No, the manuscript does not report research involving human participants"
                        cd_value_code="No"/>
         <custom_fields cd_code="Previous Submissions"
                        cd_name="Please give details of all submissions and previous reports that might be regarded as redundant publication of the same or very similar work. If not applicable, please write &#34;N/A.&#34;&#xD;&#xA;"
                        cd_value="This is the 3rd revision of our initial manuscript."
                        cd_value_code="Previous Submissions answer"/>
         <custom_fields cd_code="Pre-print"
                        cd_name="Has this manuscript (or any earlier version) been deposited as preprint?"
                        cd_value="No"
                        cd_value_code="No"/>
         <custom_fields cd_code="Confirmation Not Submitted Elsewhere"
                        cd_name="Confirm that the manuscript has been submitted solely to this journal and is not published, in press, or submitted elsewhere."
                        cd_value="Yes"
                        cd_value_code="Confirmation Not Submitted Elsewhere answer"/>
         <custom_fields cd_code="Confirmation Copyright Permissions"
                        cd_name="Confirm that &lt;a href=&#34;https://www.cambridge.org/core/services/aop-file-manager/file/577e80b452035e1b364ad118/Cambridge Core author guide - Seeking permission to use copyrighted material.pdf&#34; target=&#34;_blank&#34;&gt;permission for all appropriate uses&lt;/a&gt; has been obtained from the copyright holder for any figures or other material not in your copyright, that the appropriate acknowledgement has been made to the original source, and that, if requested, you will provide copies of relevant documentation."
                        cd_value="Yes"
                        cd_value_code="Confirmation Copyright Permissions answer"/>
         <custom_fields cd_code="COVID-19"
                        cd_name="Is this manuscript a COVID-19 or coronavirus-related publication?"
                        cd_value="No"
                        cd_value_code="No"/>
         <custom_fields cd_code="If Covid Accepted"
                        cd_name="The Accepted Manuscript PDF of all editorials will be posted on the journal homepage. If you do not wish for the Accepted Manuscript of your editorial to be published as an Accepted Manuscript please indicate here. If your article is accepted, Cambridge will fast track it through the production process and add it to our coronavirus collection.&#xD;&#xA;&lt;br&gt;&lt;br&gt;&#xD;&#xA;Authors of manuscripts related to Covid-19 are requested to share important information with public and health authorities. The World Health Organisation has asked that authors send all relevant manuscripts to &lt;b&gt;&lt;u&gt;covid19preprint@who.int &lt;/b&gt;&lt;/u&gt;.  Authors are also encouraged to post submitted manuscripts under review to a relevant pre-print server. &#xD;&#xA;"
                        cd_value="Yes"
                        cd_value_code="Yes"/>
         <custom_fields cd_code="RCP Membership"
                        cd_name="Are you a member of the Royal College of Psychiatrists?"
                        cd_value="No"
                        cd_value_code="No"/>
         <custom_fields cd_code="Author Declaration of Interest"
                        cd_name="All authors have declared all conflicts of interest related to this submission. Authors have declared:&#xD;&#xA;&lt;br&gt;&lt;br&gt;&#xD;&#xA;a.&#x9;Payment or services from entity (government, commercial, private foundation, etc.) for any aspect of the submitted work such as grants, data monitoring board, study design, manuscript preparation, statistical analysis, etc.&lt;br&gt;&#xD;&#xA;b.&#x9;Financial relationships with entities that could be perceived to influence, or that give the appearance of potentially influencing, what is written in the submitted work.&lt;br&gt;&#xD;&#xA;c.&#x9;All sources of revenue with relevance to the submitted work paid (or promised to be paid) directly to the author or institution on your behalf over the last 36 months&lt;br&gt;&#xD;&#xA;d.&#x9;Any patents broadly relevant to the work, whether planned, pending or issued,&lt;br&gt;&#xD;&#xA;e.&#x9;Any other relationships or activities that readers could perceive to have influenced, or that give the appearance of   potentially influencing, what is written in the submission&#xD;&#xA;&lt;br&gt;&lt;br&gt;&#xD;&#xA;Editorial Board Members of this journal must state their role with the journal in the Declaration of Interest Statement.&lt;br&gt;&lt;br&gt;&#xD;&#xA;Please consult the &lt;a href=&#34;https://protect-eu.mimecast.com/s/WjPbC7909IV5QQvT8D34v?domain=icmje.org/&#34; target=&#34;_blank&#34;&gt;ICMJE Conflicts of Interest Form&lt;/a&gt; if you require further guidance."
                        cd_value="Yes"
                        cd_value_code="Author Declaration of Interest answer"/>
         <custom_fields cd_code="Author Declaration of Interest Statement"
                        cd_name="This manuscript file includes a declaration of interest statement relevant to all contributing authors.&#xD;&#xA;&lt;br&gt;&lt;br&gt;&#xD;&#xA;•&#x9;Example wording is as follows: “Declaration of Interest: Author A reports grant support from company B during the conduct of this study. Author C owns shares in company D, is on the Board of company E and has received non-financial support from company F outside the submitted work. Author G has nothing to disclose.”&lt;br&gt;&#xD;&#xA;•&#x9;If the author(s) do not have any interests to declare, the declaration in the manuscript should state “Declaration of Interest: None”."
                        cd_value="Yes"
                        cd_value_code="Author Declaration of Interest Statement answer"/>
         <custom_fields cd_code="Wellcome Trust Active Question"
                        cd_name="Is this manuscript an output from the Wellcome Trust Active Ingredients Programme?"
                        cd_value="No"
                        cd_value_code="No"/>
         <custom_fields cd_code="Themed Issue:"
                        cd_name="Are you submitting to a Themed Issue? If yes, please select a title from the list below. If no, please select N/A:"
                        cd_value="N/A"
                        cd_value_code="N/A"/>
         <custom_fields cd_code="Corresponding Author: Identification"
                        cd_name="The Corresponding Author has been identified correctly. Any change in authorship (including order and designations) requires the written agreement of all authors. After a manuscript has been published, any authorship changes will be accompanied by a relevant notice (correction, retraction, expression of concern)."
                        cd_value="Yes"
                        cd_value_code="Corresponding Author: Identification answer"/>
         <custom_fields cd_code="Corresponding Author: Email Address"
                        cd_name="The email address for the Corresponding Author is correct as displayed in the 'Author' section of the 'Selected Authors' list above. The licensing agreement will be sent to their primary email address in the event of acceptance."
                        cd_value="Yes"
                        cd_value_code="Corresponding Author: Email Address answer"/>
         <custom_fields cd_code="Corresponding Author: Institution"
                        cd_name="The institution details for the Corresponding Author are correct as displayed in the 'Institution' section of the 'Selected Authors' list above. Their primary institution as denoted by '1.' will be used to determine Open Access Agreement eligibility in the event of acceptance. Institutions should represent the institution(s) at which the research presented was conducted and/or supported and/or approved. For non-research content, institutions should represent their current institution. If an author has more than one institution, they can be listed on the Title Page of your manuscript."
                        cd_value="Yes"
                        cd_value_code="Corresponding Author: Institution answer"/>
         <custom_fields cd_code="Corresponding Author: All Authors"
                        cd_name="All authors are present in the 'Selected Authors' list above and have agreed to this submission. Their account details are up-to-date and have been entered correctly."
                        cd_value="Yes"
                        cd_value_code="Corresponding Author: All Authors answer"/>
         <custom_fields cd_code="Supplementary Material"
                        cd_name="Are you submitting any supplementary material for online publication only?"
                        cd_value="No"
                        cd_value_code="no"/>
         <custom_fields cd_code="Manuscript Type"
                        cd_name="Manuscript Type:"
                        cd_value="Paper"
                        cd_value_code="Paper"/>
         <custom_fields cd_code="Final files uploaded"
                        cd_name="Final files uploaded, including editable source files for Production"
                        cd_value="Final files uploaded, including editable source files for Production"
                        cd_value_code="answer"/>
         <custom_fields cd_code="Production files ticked"
                        cd_name="Production files marked 'Ready for Batch / Page Count' on Manuscript Files tab"
                        cd_value="Production files marked 'Ready for Batch / Page Count' on Manuscript Files tab"
                        cd_value_code="answer"/>
      </configurable_data_fields>
      <notes>** Editor's Comment&#xD;
The ethical issues raised by Reviewer #1 are important to address.  Further clarity is indicated.  Is it possible to have this reviewed by an IRB and to have a comments from the Dutch government agency/agencies which made the data available?&#xD;
;When paper is accepted, please circulate amongst the BJPsych and BJPsych Open boards and see if anyone in interested in writing editorials or commentaries.;Ken's draft decision email. Amended to include William Lee's agreed comments for the author 29.3.23&#xD;
&#xD;
@@date to be populated upon sending@@&#xD;
&#xD;
Manuscript ID: BJPsychOpen-22-0506.R2&#xD;
Manuscript Title: Euthanasia and physician-assisted suicide in people with intellectual disabilities and/or autism spectrum disorders: an investigation of 39 Dutch case reports (2012-2021)&#xD;
&#xD;
Dear Prof. Tuffrey-Wijne,&#xD;
&#xD;
Thank you for submitting your paper to BJPsych Open. I am inviting you to do a very minor revision in light of the reviewer comments at the end of this email. Please give point by point responses to each of the reviewer comments in the space provided.&#xD;
&#xD;
Editor's Comment&#xD;
Reviewer #2 recommends the addition of Supplementary materials to further clarify ethical issues. --&#xD;
&#xD;
"I am sympathetic to the argument that the intention of the approval might have been for aggregate data rather than a case-by-case discussion to be published, the latter clearly has more risks of identification. However, I'm not sure that's our affair, and we could clear this up by looking at the text of the approval, which I do not think is referenced in the paper." [text would need to be in English]&#xD;
&#xD;
Further, though your extended ethics statement is much appreciated, having your local IRB approve this paper would put any questions to rest.&#xD;
Once these have been addressed to the satisfaction of the Journal, I look forward to accepting and publishing this unique article.&#xD;
&#xD;
Please submit your revised manuscript by @@author due date will be populated when the email is sent@@ or contact the Editorial Office to rearrange the due date. Otherwise we may have to consider your paper as a new submission.&#xD;
&#xD;
Please try not to lengthen your manuscript, and ensure all formatting is in accord with requirements in the instructions to contributors.&#xD;
https://www.cambridge.org/core/journals/bjpsych-open/information/instructions-contributors&#xD;
&#xD;
In your revised Word document please highlight, i.e. in yellow, all text changes in response to assessors' comments, to make them clearly visible (tracking changes in the revised manuscript is not sufficient as these are only partially preserved by the PDF conversion process).&#xD;
&#xD;
To speed up the review process, please see below our general revision submission guidelines at the end of this email.&#xD;
&#xD;
https://www.cambridge.org/core/journals/bjpsych-open/information/author-publishing-agreement&#xD;
&#xD;
To start your revision now, click the link below:&#xD;
&#xD;
*** PLEASE NOTE: This is a two-step process. After clicking on the link, you will be directed to a webpage to confirm. ***&#xD;
&#xD;
https://mc.manuscriptcentral.com/bjpsych-open?URL_MASK=20cbdf493fbf4d42a0fdcf5172bc6ec1&#xD;
&#xD;
Alternatively, you may log into your author centre at https://mc.manuscriptcentral.com/bjpsych-open, where you will find your manuscript under "Manuscripts Awaiting Revision". Upon submission of the revised version, your manuscript number will be appended to denote a revision.&#xD;
&#xD;
Once again, thank you for submitting your manuscript to BJPsych Open and I look forward to receiving your revision.&#xD;
&#xD;
Yours sincerely,&#xD;
Prof. Kenneth Kaufman&#xD;
Handling Editor, BJPsych Open&#xD;
&#xD;
Reviewer(s)' Comments to Author:&#xD;
&#xD;
Reviewer: 1&#xD;
&#xD;
Comments to the Author&#xD;
None&#xD;
&#xD;
Reviewer: 2&#xD;
&#xD;
Comments to the Author&#xD;
This is an ethical/procedural question about a study undertaken on a dataset which is publically available on the web.&#xD;
&#xD;
I understand the issue to be that participants might be identifiable from the anonymised descriptions, and this might cause distress to friends and families of the deceased.&#xD;
&#xD;
This is in a dataset which is already on the web being put to a use which has already been approved by a committee convened for the purpose. Even if the committee is not named as an IRB or a REC (Research Ethics Committee), if it was created for that purpose and gave a view, and it's not clearly in error, that should be accepted. It is reasonable for the journal to ask to see evidence of and details of this approval, however, in the supplementary material, perhaps. &#xD;
&#xD;
​​​​​​​&#xD;
General revision submission guidelines&#xD;
&#xD;
In order to ensure that your submission includes all the elements required for publication (if accepted), please ensure that the following are included with each revision:&#xD;
&#xD;
A title page detailing:&#xD;
• title (please check that the title detailed in your paper matches the title detailed in the manuscript submission system)&#xD;
• full author names in the form wished for publication&#xD;
• full author affiliations and countries at the time the work in the paper was carried out.&#xD;
• identify one corresponding author with a full postal address (including post/zip code) and email address appropriate for publication.&#xD;
&#xD;
The following statements are also required:&#xD;
• declaration of interest&#xD;
• funding&#xD;
• acknowledgements&#xD;
• author contributions&#xD;
• data availability&#xD;
• ethics statement&#xD;
• clinical trials registration numbers&#xD;
• consent statement - required if research involves human participants&#xD;
&#xD;
Please also ensure that:&#xD;
• the paper includes an abstract/summary&#xD;
• references are numbered in the order that they appear in the text using the Vancouver style&#xD;
• any associated figures/tables/supplementary files are uploaded with your revision&#xD;
&#xD;
Please ensure that your documents are uploaded to the system in Word rather than PDF.&#xD;
&#xD;
Please check the instructions for contributors for full details:&#xD;
&#xD;
https://www.cambridge.org/core/journals/bjpsych-open/information/instructions-contributors;Dear editors&#xD;
&#xD;
&#xD;
Yes, I can confirm that we are happy of the letter to be published as supplementary material. Our ethics committee has amended the letter as requested. See attached&#xD;
&#xD;
&#xD;
Kind regards&#xD;
&#xD;
 &#xD;
&#xD;
Irene&#xD;
&#xD;
 &#xD;
&#xD;
Prof Irene Tuffrey-Wijne&#xD;
Professor of Intellectual Disability &amp; Palliative Care;</notes>
      <content>
         <first_page/>
         <last_page/>
         <attr_type id="28420" name="Keywords">
            <attribute id="142175674" name="Euthanasia">selected</attribute>
            <attribute id="142175675" name="Physician assisted suicide">selected</attribute>
            <attribute id="142175676" name="Assisted dying">selected</attribute>
            <attribute id="80630513" name="Intellectual Disability">selected</attribute>
            <attribute id="80630470" name="Autistic Spectrum Disorders">selected</attribute>
         </attr_type>
         <attr_type id="31498" name="Publishing Category">
            <attribute id="103980953" name="Ethics">selected</attribute>
         </attr_type>
         <total_pages_calc>0.00</total_pages_calc>
         <total_pages_actual/>
         <total_tables/>
         <num_color_figures>No</num_color_figures>
         <num_bw_figures/>
         <total_figures/>
         <total_pdf_pages>0.00</total_pdf_pages>
      </content>
      <office_contact user_id="">
         <salutation/>
         <first_name/>
         <middle_name/>
         <last_name/>
         <suffix/>
         <degree/>
         <email addr_type="primary">bjpo@rcpsych.ac.uk</email>
         <comments/>
         <affiliation seq="1">
            <inst/>
            <dept/>
            <person_title/>
            <room/>
            <addr1/>
            <addr2/>
            <addr3/>
            <city/>
            <province/>
            <country/>
            <post_code/>
            <phone>Default Phone</phone>
            <fax>Default Fax</fax>
         </affiliation>
         <current_profile_affiliation>
            <inst/>
            <dept/>
            <person_title/>
            <room/>
            <addr1/>
            <addr2/>
            <addr3/>
            <city/>
            <province/>
            <country/>
            <post_code/>
            <phone>Default Phone</phone>
            <fax>Default Fax</fax>
         </current_profile_affiliation>
         <galleyDeliveryType/>
      </office_contact>
      <lte_text_area/>
      <email_list>
         <email_sent>
            <send_date>
               <year/>
               <month/>
               <day/>
               <hour/>
               <minute/>
               <second/>
               <time_zone/>
            </send_date>
            <to user_id="104029527">I.Tuffrey-Wijne@kingston.ac.uk</to>
            <subject>BJPsych Open - BJPsychOpen-22-0506.R3 - Transfer to Cambridge and Publishing Agreement</subject>
            <body>@@date to be populated upon sending@@&lt;br /&gt;&lt;br /&gt;Dear Prof. Tuffrey-Wijne,&lt;br /&gt;&lt;br /&gt;Thank you for submitting the final version of your manuscript entitled "Euthanasia and physician-assisted suicide in people with intellectual disabilities and/or autism spectrum disorders: an investigation of 39 Dutch case reports (2012-2021)", which is acceptable for publication in BJPsych Open in its current form. You will retain copyright in your published article but must grant Cambridge University Press an exclusive licence to use it. You will shortly hear from our digital licensing partner Ironclad in order to complete your licensing agreement for publication via email at this email address. Your manuscript will not enter our post-acceptance workflow until we have received the signed licence. Please ensure you check all email folders including your junk and spam folders. If you do not receive this email within the next couple of days, please contact:&lt;br /&gt;&lt;br /&gt;authorcontracts_journals@cambridge.org&lt;br /&gt;&lt;br /&gt;Please note that the digital licence takes the place of our previous pdf form. All authors must complete the digital licensing agreement even if a pdf form has previously been uploaded and we would like to thank you for your understanding during this transition period.&lt;br /&gt;&lt;br /&gt;Please see here some FAQs to support you with filling in the ‘information request form’ required to generate your publishing agreement:&lt;br /&gt;&lt;br /&gt;https://www.cambridge.org/core/services/authors/journals/jtops-hellosign-faqs&lt;br /&gt;&lt;br /&gt;Please note that if you have already signed your publishing agreement via Ironclad, you will not be prompted to do so again although you will still receive this email.&lt;br /&gt;&lt;br /&gt;BJPsych Open requires Open Access (OA) publication. For guidance on this process, you can find out more by visiting our Publishing Open Access information page:&lt;br /&gt;&lt;br /&gt;https://www.cambridge.org/core/services/authors/journals/publishing-open-access&lt;br /&gt;&lt;br /&gt;To support OA publishing, we also offer a variety of waivers and discounts which means you may not have to pay an APC, including agreements negotiated by your institution. To check your eligibility, please visit:&lt;br /&gt;&lt;br /&gt;https://www.cambridge.org/core/services/open-access-policies/read-and-publish-agreements&lt;br /&gt;&lt;br /&gt;After receipt of your publishing agreement, you will be contacted by CCC-Rightslink who are acting on our behalf to collect the Article Processing Charges (APCs). Please follow their instructions in order to avoid any delay in the publication of your article.&lt;br /&gt;&lt;br /&gt;Your accepted manuscript will now be sent to Cambridge.&lt;br /&gt;&lt;br /&gt;Sincerely,&lt;br /&gt;Anna Munks&lt;br /&gt;Managing Editor, BJPsych Open</body>
         </email_sent>
         <email_sent>
            <send_date>
               <year/>
               <month/>
               <day/>
               <hour/>
               <minute/>
               <second/>
               <time_zone/>
            </send_date>
            <to user_id="59652915">bjpo@rcpsych.ac.uk</to>
            <subject>BJPsych Open: BJPsychOpen-22-0506.R3 Awaiting Final Files Check</subject>
            <body>@@date to be populated upon sending@@&lt;br /&gt;&lt;br /&gt;Dear Anna Munks,&lt;br /&gt;&lt;br /&gt;Manuscript ID: BJPsychOpen-22-0506.R3&lt;br /&gt;Title: Euthanasia and physician-assisted suicide in people with intellectual disabilities and/or autism spectrum disorders: an investigation of 39 Dutch case reports (2012-2021)&lt;br /&gt;Submitting Author: Prof. Irene Tuffrey-Wijne&lt;br /&gt;&lt;br /&gt;The editorial team have accepted this manuscript for publication. Please determine if the manuscript needs to go to the author for final corrections or to obtain files files for publication as soon as possible.&lt;br /&gt;&lt;br /&gt;https://mc.manuscriptcentral.com/bjpsych-open&lt;br /&gt;&lt;br /&gt;Sincerely,&lt;br /&gt;Anna Munks&lt;br /&gt;BJPsych Open Editorial Office</body>
         </email_sent>
         <email_sent>
            <send_date>
               <year>2023</year>
               <month>04</month>
               <day>11</day>
               <hour>11</hour>
               <minute>45</minute>
               <second>57</second>
               <time_zone>(GMT-05:00) Eastern Time (US &amp; Canada)</time_zone>
            </send_date>
            <to user_id="104029527">I.Tuffrey-Wijne@kingston.ac.uk</to>
            <subject>BJPsych Open - BJPsychOpen-22-0506.R3</subject>
            <body>11-Apr-2023&lt;br /&gt;&lt;br /&gt;Manuscript ID: BJPsychOpen-22-0506.R3&lt;br /&gt;Manuscript Title: Euthanasia and physician-assisted suicide in people with intellectual disabilities and/or autism spectrum disorders: an investigation of 39 Dutch case reports (2012-2021)&lt;br /&gt;&lt;br /&gt;Dear Prof. Tuffrey-Wijne,&lt;br /&gt;&lt;br /&gt;This is to acknowledge the receipt of your revised submission. To follow the progress of your paper please go to https://mc.manuscriptcentral.com/bjpsych-open and log into your Author Centre. If you have any problems please contact the Journal Staff at bjpo@rcpsych.ac.uk&lt;br /&gt;&lt;br /&gt;An article processing charge is payable on acceptance. For further information about the APC and available waivers visit:&lt;br /&gt;https://www.cambridge.org/core/journals/bjpsych-open/information/publication-charges&lt;br /&gt;&lt;br /&gt;https://www.cambridge.org/core/journals/bjpsych-open/information/instructions-contributors&lt;br /&gt;&lt;br /&gt;Thank you for submitting your manuscript to BJPsych Open.&lt;br /&gt;&lt;br /&gt;Yours sincerely,&lt;br /&gt;&lt;br /&gt;Anna Munks&lt;br /&gt;Managing Editor, BJPsych Open</body>
         </email_sent>
         <email_sent>
            <send_date>
               <year>2023</year>
               <month>04</month>
               <day>13</day>
               <hour>15</hour>
               <minute>15</minute>
               <second>27</second>
               <time_zone>(GMT-05:00) Eastern Time (US &amp; Canada)</time_zone>
            </send_date>
            <to user_id="58945087">kaufmakr@rwjms.rutgers.edu</to>
            <subject>Revised Handling Editor assignment - BJPsychOpen-22-0506.R3</subject>
            <body>13/4/2023&lt;br /&gt;&lt;br /&gt;Dear Prof. Kaufman,&lt;br /&gt;&lt;br /&gt;The following revision has just been submitted and is awaiting action in your Handling Editor Centre in ScholarOne:&lt;br /&gt;&lt;br /&gt;BJPsychOpen-22-0506.R3: Euthanasia and physician-assisted suicide in people with intellectual disabilities and/or autism spectrum disorders: an investigation of 39 Dutch case reports (2012-2021)&lt;br /&gt;Contact author: Prof. Irene Tuffrey-Wijne&lt;br /&gt;&lt;br /&gt;Please invite the original reviewers (automatically assigned if they are available to review) or invite new reviewers to review. If you decide the manuscript does not require re-review, please change the '# reviews required to make decision' to 0 and process a decision.&lt;br /&gt;&lt;br /&gt;Please complete this by 20-Apr-2023, so that we can meet our target turnaround from revised submission to final decision.&lt;br /&gt;&lt;br /&gt;Please click the link below to go directly to the manuscript (will require login):&lt;br /&gt;https://mc.manuscriptcentral.com/bjpsych-open?URL_MASK=139cfd022fcb45638ef51ebd9ca0abd6&lt;br /&gt;&lt;br /&gt;If, for any reason, you are unable to act as Handling Editor for this manuscript, please let me know as soon as possible.&lt;br /&gt;&lt;br /&gt;Many thanks and best wishes&lt;br /&gt;&lt;br /&gt;Anna Munks&lt;br /&gt;Managing Editor, BJPsych Open&lt;br /&gt;bjpo@rcpsych.ac.uk</body>
         </email_sent>
         <email_sent>
            <send_date>
               <year>2023</year>
               <month>04</month>
               <day>14</day>
               <hour>13</hour>
               <minute>09</minute>
               <second>18</second>
               <time_zone>(GMT-05:00) Eastern Time (US &amp; Canada)</time_zone>
            </send_date>
            <to user_id="58945087">kaufmakr@rwjms.rutgers.edu</to>
            <subject>Invitation to Review Revision - BJPsychOpen-22-0506.R3</subject>
            <body>14-Apr-2023&lt;br /&gt;&lt;br /&gt;Dear Prof. Kaufman,&lt;br /&gt;&lt;br /&gt;BJPsychOpen-22-0506.R3:  Euthanasia and physician-assisted suicide in people with intellectual disabilities and/or autism spectrum disorders: an investigation of 39 Dutch case reports (2012-2021)&lt;br /&gt;Authors: Tuffrey-Wijne, Irene; Curfs, Leopold; Hollins, Sheila; Finlay, Ilora&lt;br /&gt;&lt;br /&gt;You recently reviewed the initial submission of this manuscript and based on your previous comments it has been revised and resubmitted. I would appreciate it if you could review the revised manuscript to ensure reviewer comments have been satisfactorily addressed. The abstract of the manuscript is included below:&lt;br /&gt;&lt;br /&gt;BACKGROUND: Euthanasia Review Committees (RTE) scrutinise all Dutch cases of euthanasia and physician-assisted suicide (EAS) to review whether six legal due care criteria are met, including ‘unbearable suffering without prospect of improvement’. There are significant complexities and ethical dilemmas if EAS requests are made by people with intellectual disability (ID) or autism spectrum disorders (ASD).&lt;br /&gt;AIMS: To describe the characteristics and circumstances of people with ID and/or ASD who were granted their EAS request; investigate the main causes of suffering which led to the EAS request; and examine physicians’ response to the request.&lt;br /&gt;METHOD: The online RTE database of 927 EAS case reports (2012-2021) was searched for patients with ID and/or ASD (n=39). Inductive thematic content analysis was performed on these case reports, using the Framework Method.&lt;br /&gt;RESULTS: Factors directly associated with ID and/or ASD itself were the sole cause of suffering described in 21% of cases, and a major contributing factor in a further 42% of cases. Reasons for the EAS request included social isolation and loneliness (77%), lack of resilience of coping strategies (56%), lack of flexibility (rigid thinking or difficulty adapting to change) (44%) and oversensitivity to stimuli (26%). In a third of cases, physicians noted there was ‘no prospect of improvement’ as ASD or ID are not treatable.&lt;br /&gt;CONCLUSIONS: Examination of societal support for suffering associated with life-long disability, and debates around the acceptability of these factors as reasons for granting EAS, are of international importance.&lt;br /&gt;&lt;br /&gt;If you are available to accept this invitation, please click the link below within the next 15 days to register your response with our online system:&lt;br /&gt;&lt;br /&gt;For further information about BJPsych Open, please visit: https://www.cambridge.org/core/journals/bjpsych-open/information&lt;br /&gt;&lt;br /&gt;Note: before agreeing to review this submission, please consider whether you have any potential competing interests and if so, decline to review or contact us to discuss further.&lt;br /&gt;&lt;br /&gt;Please click the appropriate link below to register your reply with our online manuscript submission and review system:&lt;br /&gt;&lt;br /&gt;*** PLEASE NOTE: This is a two-step process. After clicking on the link, you will be directed to a webpage to confirm. *** &lt;br /&gt;&lt;br /&gt;Agreed: &lt;a href="https://mc.manuscriptcentral.com/bjpsych-open?URL_MASK=855bb9366ddd441b9ffd9171e34f5c80" target="_blank"&gt;https://mc.manuscriptcentral.com/bjpsych-open?URL_MASK=855bb9366ddd441b9ffd9171e34f5c80&lt;/a&gt;&lt;br /&gt;&lt;br /&gt;Declined: &lt;a href="https://mc.manuscriptcentral.com/bjpsych-open?URL_MASK=72972b6c7c7f4f0b9a32d06e866d0911" target="_blank"&gt;https://mc.manuscriptcentral.com/bjpsych-open?URL_MASK=72972b6c7c7f4f0b9a32d06e866d0911&lt;/a&gt;&lt;br /&gt;&lt;br /&gt;Auto-Declined: &lt;a href="https://mc.manuscriptcentral.com/bjpsych-open?URL_MASK=c3094781183d46359f78fe49ea98ff0a" target="_blank"&gt;https://mc.manuscriptcentral.com/bjpsych-open?URL_MASK=c3094781183d46359f78fe49ea98ff0a&lt;/a&gt;&lt;br /&gt;&lt;br /&gt;If you choose to accept the invitation you will be notified by email of the next steps including how to access ScholarOne.&lt;br /&gt;&lt;br /&gt;For further information about BJPsych Open, please visit: https://www.cambridge.org/core/journals/bjpsych-open/information.&lt;br /&gt;&lt;br /&gt;For general guidance on how to review, please visit: https://www.cambridge.org/core/services/peer-review&lt;br /&gt;&lt;br /&gt;Please contact us if you have any queries at the email address detailed below.&lt;br /&gt;&lt;br /&gt;Yours sincerely,&lt;br /&gt;&lt;br /&gt;Prof. Kenneth Kaufman&lt;br /&gt;Handling Editor, BJPsych Open&lt;br /&gt;bjpo@rcpsych.ac.uk</body>
         </email_sent>
         <email_sent>
            <send_date>
               <year>2023</year>
               <month>04</month>
               <day>14</day>
               <hour>13</hour>
               <minute>09</minute>
               <second>41</second>
               <time_zone>(GMT-05:00) Eastern Time (US &amp; Canada)</time_zone>
            </send_date>
            <to user_id="58945087">kaufmakr@rwjms.rutgers.edu</to>
            <subject>Thank you for agreeing to review - BJPsychOpen-22-0506.R3</subject>
            <body>14-Apr-2023&lt;br /&gt;&lt;br /&gt;BJPsychOpen-22-0506.R3: Euthanasia and physician-assisted suicide in people with intellectual disabilities and/or autism spectrum disorders: an investigation of 39 Dutch case reports (2012-2021)&lt;br /&gt;&lt;br /&gt;Dear Prof. Kaufman,&lt;br /&gt;&lt;br /&gt;Thank you for agreeing to look over the above REVISED manuscript submitted to BJPsych Open.&lt;br /&gt;&lt;br /&gt;Please report on whether you think the authors have addressed the necessary points raised by the assessors. Please complete your review by 24-Apr-2023.&lt;br /&gt;&lt;br /&gt;Please access the revised manuscript for review via this link (no log-in required): https://mc.manuscriptcentral.com/bjpsych-open?URL_MASK=accdc529267c4a85b804fd2ccefe9608&lt;br /&gt;&lt;br /&gt;The submitted manuscript is a privileged communication and reviewers must treat it as confidential. It should not be retained or copied. Reviewers must not share the manuscript with colleagues without the explicit permission of the editor.&lt;br /&gt;&lt;br /&gt;You should not have any contact with the author without the permission of the journal during the peer review process and before a final decision has been made.&lt;br /&gt;&lt;br /&gt;Reviews are confidential and should not be shared outside the journal without the express permission of reviewer, article authors and the journal. When reviewing, you agree that the review and your submitted contact details will be included in an article transfer should the article be rejected and transferred to another journal within the BJPsych portfolio.&lt;br /&gt;&lt;br /&gt;For more information about the journal visit: https://www.cambridge.org/core/journals/bjpsych-open/information&lt;br /&gt;&lt;br /&gt;For more information on how to review, visit: https://www.cambridge.org/core/services/peer-review&lt;br /&gt;&lt;br /&gt;Ethics in peer review&lt;br /&gt;https://www.cambridge.org/core/services/peer-review/ethics-in-peer-review#&lt;br /&gt;&lt;br /&gt;&lt;br /&gt;If your account information has changed, kindly update your account details. Thank you very much for your review.&lt;br /&gt;&lt;br /&gt;Best wishes,&lt;br /&gt;Anna Munks&lt;br /&gt;Editorial Office, BJPsych Open&lt;br /&gt;bjpo@rcpsych.ac.uk</body>
         </email_sent>
         <email_sent>
            <send_date>
               <year>2023</year>
               <month>04</month>
               <day>14</day>
               <hour>15</hour>
               <minute>07</minute>
               <second>50</second>
               <time_zone>(GMT-05:00) Eastern Time (US &amp; Canada)</time_zone>
            </send_date>
            <to user_id="58945087">kaufmakr@rwjms.rutgers.edu</to>
            <subject>Thank you for submitting your review - BJPsychOpen-22-0506.R3</subject>
            <body>14-Apr-2023&lt;br /&gt;&lt;br /&gt;Dear Prof. Kaufman,&lt;br /&gt;&lt;br /&gt;BJPsychOpen-22-0506.R3: Euthanasia and physician-assisted suicide in people with intellectual disabilities and/or autism spectrum disorders: an investigation of 39 Dutch case reports (2012-2021)&lt;br /&gt;&lt;br /&gt;Thank you for reviewing the above manuscript for BJPsych Open. We sincerely appreciate the efforts of our peer reviewers which we acknowledge are central to the success of the journal. We will notify you when a final decision is made for this paper.&lt;br /&gt;&lt;br /&gt;BJPsych Open is partnered with Publons which allows reviewers to track, verify and showcase their peer review activities, creating an online record of contributions. To get started please visit https://www.cambridge.org/core/services/peer-review/a-guide-to-publons&lt;br /&gt;&lt;br /&gt;RCPsych members may claim 6-10 hours of CPD points annually for peer review activity.&lt;br /&gt;&lt;br /&gt;Thank you again for your help in reviewing this manuscript. We hope you will consider future requests to review for BJPsych Open.&lt;br /&gt;&lt;br /&gt;Best wishes,&lt;br /&gt;&lt;br /&gt;Prof. Kenneth Kaufman&lt;br /&gt;Handling Editor, BJPsych Open&lt;br /&gt;bjpo@rcpsych.ac.uk&lt;br /&gt;&lt;br /&gt;As a token of our thanks, peer reviewers are entitled to a 30% discount on Cambridge University Press books. Please enter the discount code PeerReview at checkout.</body>
         </email_sent>
         <email_sent>
            <send_date>
               <year>2023</year>
               <month>04</month>
               <day>14</day>
               <hour>15</hour>
               <minute>08</minute>
               <second>27</second>
               <time_zone>(GMT-05:00) Eastern Time (US &amp; Canada)</time_zone>
            </send_date>
            <to user_id="58945087">kaufmakr@rwjms.rutgers.edu</to>
            <subject>BJPsychOpen-22-0506.R3 ready for decision</subject>
            <body>14-Apr-2023&lt;br /&gt;&lt;br /&gt;Dear Prof. Kaufman,&lt;br /&gt;&lt;br /&gt;BJPsychOpen-22-0506.R3 entitled "Euthanasia and physician-assisted suicide in people with intellectual disabilities and/or autism spectrum disorders: an investigation of 39 Dutch case reports (2012-2021)" with Prof. Irene Tuffrey-Wijne as contact author is ready for your decision. Please look at the reviews (if applicable) and make a decision by 21-Apr-2023. Click the link below to go directly to the manuscript in the online system (will require login):&lt;br /&gt;&lt;br /&gt;https://mc.manuscriptcentral.com/bjpsych-open?URL_MASK=a165804fb5b94da28391faf350eaaba0&lt;br /&gt;&lt;br /&gt;Sincerely,&lt;br /&gt;Anna Munks&lt;br /&gt;BJPsych Open Editorial Office</body>
         </email_sent>
         <email_sent>
            <send_date>
               <year>2023</year>
               <month>04</month>
               <day>18</day>
               <hour>02</hour>
               <minute>57</minute>
               <second>05</second>
               <time_zone>(GMT-05:00) Eastern Time (US &amp; Canada)</time_zone>
            </send_date>
            <to user_id="104029527">I.Tuffrey-Wijne@kingston.ac.uk</to>
            <subject>BJPsych Open - BJPsychOpen-22-0506.R3</subject>
            <body>18-Apr-2023&lt;br /&gt;&lt;br /&gt;Dear Prof. Tuffrey-Wijne,&lt;br /&gt;&lt;br /&gt;BJPsychOpen-22-0506.R3 - Euthanasia and physician-assisted suicide in people with intellectual disabilities and/or autism spectrum disorders: an investigation of 39 Dutch case reports (2012-2021)&lt;br /&gt;&lt;br /&gt;Thank you for submitting your revise paper for consideration. Your paper is heading towards acceptance, however before we can proceed to the decision the Editor has asked if the attached Kingston University Letter can be included in the published supplementary material as this would benefit any with ethical questions.&lt;br /&gt;&lt;br /&gt;The letter currently refers to the submission to British Journal of Psychiatry and as the paper has been submitted to BJPsych Open this would need to be corrected. &lt;br /&gt;&lt;br /&gt;Could you please confirm you are happy for the letter to be published as supplementary material and if so, send an amended copy with the correct journal name showing.&lt;br /&gt;&lt;br /&gt;With kind regards,&lt;br /&gt;&lt;br /&gt;Annette&lt;br /&gt;Annette Butler&lt;br /&gt;BJPsych Open</body>
            <email_file file_originalname="UREC Letter for ITW.pdf"/>
         </email_sent>
         <email_sent>
            <send_date>
               <year>2023</year>
               <month>04</month>
               <day>18</day>
               <hour>07</hour>
               <minute>48</minute>
               <second>10</second>
               <time_zone>(GMT-05:00) Eastern Time (US &amp; Canada)</time_zone>
            </send_date>
            <to user_id="58945087">kaufmakr@rwjms.rutgers.edu</to>
            <cc user_id="57372416">anna.munks@rcpsych.ac.uk</cc>
            <subject>BJPsych Open - BJPsychOpen-22-0506.R3</subject>
            <body>18-Apr-2023&lt;br /&gt;&lt;br /&gt;Hi Ken&lt;br /&gt;&lt;br /&gt;BJPsychOpen-22-0506.R3 - Euthanasia and physician-assisted suicide in people with intellectual disabilities and/or autism spectrum disorders: an investigation of 39 Dutch case reports (2012-2021)&lt;br /&gt;&lt;br /&gt;Just to let you know that the authors has sent in an amended Ethics letter which I have uploaded:&lt;br /&gt;&lt;br /&gt;Dear editors&lt;br /&gt;Yes, I can confirm that we are happy of the letter to be published as supplementary material. Our ethics committee has amended the letter as requested. See attached&lt;br /&gt;Kind regards&lt;br /&gt; &lt;br /&gt;Irene&lt;br /&gt; &lt;br /&gt;Prof Irene Tuffrey-Wijne&lt;br /&gt;Professor of Intellectual Disability &amp; Palliative Care&lt;br /&gt;&lt;br /&gt;************&lt;br /&gt;&lt;br /&gt;Would you mind taking a look and confirm if your are happy with the letter and I can then process the decision letter&lt;br /&gt;&lt;br /&gt;Kind regards,&lt;br /&gt;&lt;br /&gt;Emma&lt;br /&gt;BJPsych Open Editorial Office</body>
         </email_sent>
         <email_sent>
            <send_date>
               <year>2023</year>
               <month>04</month>
               <day>18</day>
               <hour>07</hour>
               <minute>52</minute>
               <second>16</second>
               <time_zone>(GMT-05:00) Eastern Time (US &amp; Canada)</time_zone>
            </send_date>
            <to user_id="104029527">I.Tuffrey-Wijne@kingston.ac.uk</to>
            <subject>BJPsych Open - BJPsychOpen-22-0506.R3</subject>
            <body>18-Apr-2023&lt;br /&gt;&lt;br /&gt;Dear Prof. Tuffrey-Wijne,&lt;br /&gt;&lt;br /&gt;BJPsychOpen-22-0506.R3 - Euthanasia and physician-assisted suicide in people with intellectual disabilities and/or autism spectrum disorders: an investigation of 39 Dutch case reports (2012-2021)&lt;br /&gt;&lt;br /&gt;Just to confirm receipt of your email and amended letter.&lt;br /&gt;&lt;br /&gt;Kind regards,&lt;br /&gt;&lt;br /&gt;Emma Thompson&lt;br /&gt;BJPsych Open</body>
         </email_sent>
         <email_sent doc_task_id="00003">
            <send_date>
               <year>2023</year>
               <month>04</month>
               <day>20</day>
               <hour>07</hour>
               <minute>22</minute>
               <second>57</second>
               <time_zone>(GMT-05:00) Eastern Time (US &amp; Canada)</time_zone>
            </send_date>
            <to user_id="104029527">I.Tuffrey-Wijne@kingston.ac.uk</to>
            <subject>BJPsych Open - Decision on BJPsychOpen-22-0506.R3</subject>
            <body>20-Apr-2023&lt;br /&gt;&lt;br /&gt;Manuscript ID: BJPsychOpen-22-0506.R3&lt;br /&gt;Manuscript Title: Euthanasia and physician-assisted suicide in people with intellectual disabilities and/or autism spectrum disorders: an investigation of 39 Dutch case reports (2012-2021)&lt;br /&gt;&lt;br /&gt;Dear Prof. Tuffrey-Wijne,&lt;br /&gt;&lt;br /&gt;Thank you for sending your paper to BJPsych Open. I am pleased to inform you that it has been accepted for publication.&lt;br /&gt;&lt;br /&gt;Editor's  Comments&lt;br /&gt;1) Paper can now be accepted though the authors should be queried if the Kingston University Research Ethics Committee Letter can be included in the published Supplementary Material as this would benefit any with ethical questions.&lt;br /&gt;2) Also,before sending this paper for production, note that the Kingston University letter has an important error – it refers to the submission to British Journal of Psychiatry whereas the submission was to BJPsych Open.  This needs to be corrected. &lt;br /&gt;&lt;br /&gt;Thank you for a tthought-provoking paper.&lt;br /&gt;&lt;br /&gt;Please note that we now require all authors to complete a digital licensing agreement following acceptance in order to proceed with publication and this takes the place of the previous pdf form. All authors must complete the digital licensing agreement even if a pdf form has previously been uploaded and we would like to thank you for your understanding during this transition period.&lt;br /&gt;&lt;br /&gt;Following acceptance, you will receive an email from IronClad, CUP’s digital licensing partner, with further instructions on how to complete the form. Your manuscript will not enter CUP’s post-acceptance workflow until they have received the signed licence.&lt;br /&gt;&lt;br /&gt;Your submission will be published as an Open Access paper, under the Creative Commons licence chosen by you in the licensing agreement.&lt;br /&gt;&lt;br /&gt;Following acceptance, you will be contacted by CCC-Rightslink who are acting on our behalf to collect our APCs. Please follow their instructions in order to avoid any delay in the publication of your article. Please note that discounts and waivers for publishing Open Access, including those negotiated by your institution as part of a read and publish agreement, can be entered at this stage. More information on waivers and discounts can be found here:&lt;br /&gt;&lt;br /&gt;https://www.cambridge.org/core/journals/bjpsych-open/information/publication-charges&lt;br /&gt;&lt;br /&gt;If your institution has a Read and Publish agreement with Cambridge University Press, you may publish your article gold Open Access at no cost to you, or with a discount for your article processing charge (APC). To find out if you're eligible, please use our new checker tool –&lt;br /&gt;&lt;br /&gt;https://www.cambridge.org/core/services/open-access-policies/waivers-discounts&lt;br /&gt;&lt;br /&gt;Proofs will be sent out to you in due course. Please note that proofs are always sent out from the same email address (cambridgeproduction@novatechset.com) and these emails can sometimes go through to junk folders. Please add this email address to your safe senders list and look out for proofs, checking junk folders regularly.&lt;br /&gt;&lt;br /&gt;Please contact Society Marketing (societymarketing@cambridge.org) if you are planning any media activity. You may also be contacted regarding a College press release or by other editorial colleagues interested in commissioning articles linked to your manuscript.&lt;br /&gt;&lt;br /&gt;&lt;br /&gt;Yours sincerely,&lt;br /&gt;&lt;br /&gt;Prof. Kenneth Kaufman&lt;br /&gt;Handling Editor, BJPsych Open</body>
         </email_sent>
         <email_sent doc_task_id="434202265">
            <send_date>
               <year>2023</year>
               <month>04</month>
               <day>20</day>
               <hour>07</hour>
               <minute>25</minute>
               <second>35</second>
               <time_zone>(GMT-05:00) Eastern Time (US &amp; Canada)</time_zone>
            </send_date>
            <to>press@rcpsych.ac.uk</to>
            <cc user_id="59652915">bjpo@rcpsych.ac.uk</cc>
            <subject>BJPsych Open - Accepted submission notification BJPsychOpen-22-0506.R3 *NOT FOR CIRCULATION OR FORWARDING EXTERNALLY*</subject>
            <body>20-Apr-2023&lt;br /&gt;&lt;br /&gt;Dear Press Team&lt;br /&gt;&lt;br /&gt;*NOT FOR CIRCULATION OR FORWARDING EXTERNALLY*&lt;br /&gt;BJPsych Open Acceptance notification&lt;br /&gt;BJPsychOpen-22-0506.R3: "Euthanasia and physician-assisted suicide in people with intellectual disabilities and/or autism spectrum disorders: an investigation of 39 Dutch case reports (2012-2021)"&lt;br /&gt;&lt;br /&gt;The above Paper has just been accepted for publication in BJPsych Open.&lt;br /&gt;&lt;br /&gt;I have included the abstract below and the full paper is attached for information. We will shortly be sending the paper through to our publishing partner, Cambridge University Press, for production and we aim to achieve publication within 25 days.&lt;br /&gt;&lt;br /&gt;BACKGROUND: Euthanasia Review Committees (RTE) scrutinise all Dutch cases of euthanasia and physician-assisted suicide (EAS) to review whether six legal due care criteria are met, including ‘unbearable suffering without prospect of improvement’. There are significant complexities and ethical dilemmas if EAS requests are made by people with intellectual disability (ID) or autism spectrum disorders (ASD).&lt;br /&gt;AIMS: To describe the characteristics and circumstances of people with ID and/or ASD who were granted their EAS request; investigate the main causes of suffering which led to the EAS request; and examine physicians’ response to the request.&lt;br /&gt;METHOD: The online RTE database of 927 EAS case reports (2012-2021) was searched for patients with ID and/or ASD (n=39). Inductive thematic content analysis was performed on these case reports, using the Framework Method.&lt;br /&gt;RESULTS: Factors directly associated with ID and/or ASD itself were the sole cause of suffering described in 21% of cases, and a major contributing factor in a further 42% of cases. Reasons for the EAS request included social isolation and loneliness (77%), lack of resilience of coping strategies (56%), lack of flexibility (rigid thinking or difficulty adapting to change) (44%) and oversensitivity to stimuli (26%). In a third of cases, physicians noted there was ‘no prospect of improvement’ as ASD or ID are not treatable.&lt;br /&gt;CONCLUSIONS: Examination of societal support for suffering associated with life-long disability, and debates around the acceptability of these factors as reasons for granting EAS, are of international importance.&lt;br /&gt;&lt;br /&gt;I would be grateful if you could let me know as soon as possible if you plan any media activity and we can liaise with Cambridge University Press regarding an embargo date.&lt;br /&gt;&lt;br /&gt;Many thanks&lt;br /&gt;Yours sincerely,&lt;br /&gt;&lt;br /&gt;Anna Munks&lt;br /&gt;Managing Editor, BJPsych Open&lt;br /&gt;bjpo@rcpsych.ac.uk</body>
            <email_file file_originalname="PDF_Proof"/>
         </email_sent>
         <email_sent doc_task_id="434202265">
            <send_date>
               <year>2023</year>
               <month>04</month>
               <day>20</day>
               <hour>07</hour>
               <minute>25</minute>
               <second>39</second>
               <time_zone>(GMT-05:00) Eastern Time (US &amp; Canada)</time_zone>
            </send_date>
            <to user_id="59652915">bjpo@rcpsych.ac.uk</to>
            <subject>BJPsych Open - Decision on BJPsychOpen-22-0506.R3</subject>
            <body>20-Apr-2023&lt;br /&gt;&lt;br /&gt;Dear Reviewer,&lt;br /&gt;&lt;br /&gt;BJPsychOpen-22-0506.R3: "Euthanasia and physician-assisted suicide in people with intellectual disabilities and/or autism spectrum disorders: an investigation of 39 Dutch case reports (2012-2021)"&lt;br /&gt;&lt;br /&gt;Thank you for reviewing the above manuscript for BJPsych Open. The following decision has now been taken: Accept&lt;br /&gt;&lt;br /&gt;We appreciate your efforts in peer reviewing for the journal.&lt;br /&gt;&lt;br /&gt;BJPsych Open is partnered with Publons which allows reviewers to track, verify and showcase their peer review activities, creating an online record of contributions. To get started please visit https://www.cambridge.org/core/services/peer-review/a-guide-to-publons&lt;br /&gt;&lt;br /&gt;Your help is very much appreciated.&lt;br /&gt;&lt;br /&gt;Yours sincerely,&lt;br /&gt;&lt;br /&gt;Anna Munks&lt;br /&gt;Managing Editor, BJPsych Open&lt;br /&gt;bjpo@rcpsych.ac.uk&lt;br /&gt;&lt;br /&gt;Reviewer(s)' Comments to Author:&lt;br /&gt;&lt;br /&gt;Reviewer: 1&lt;br /&gt;&lt;br /&gt;Comments to the Author&lt;br /&gt;Remaining points have been appropriately addressed by the authors –&lt;br /&gt;1) Declaration of Ethical Approval – ethical approval not applicable – from legal counselor Joseph Smeets, Maastricht University / University Hospital of Maastricht&lt;br /&gt;2) Letter from Chair (Priscilla Harris), Reserch Ethics Committee, Kingston University that “Therefore I can confirm, as Chair Research Ethics Committee that your study reported in the submission to The British Journal of Psychiatry does not need research ethics approval.” [Supplementary Material for reference only, not publication]&lt;br /&gt;&lt;br /&gt;Paper can now be accepted though the authors should be queried if the Kingston University Letter can be included in the published Supplementary Material as this would benefit any with ethical questions.&lt;br /&gt;&lt;br /&gt;However, before sending this for production, note the Kingston University letter has an important error – it refers to the submission to British Journal of Psychiatry and the paper was only submitted to BJPsych Open.  This needs to be corrected.  &lt;br /&gt;&lt;br /&gt;Thank you for a thought-provoking paper.&lt;br /&gt;&lt;br /&gt;***********************&lt;br /&gt;&lt;br /&gt;RCPsych Publishing are holding an open call for new mentors to join our BJPsych Portfolio New Peer Reviewer Programme. Applicants should have previous peer review experience and have an interest in training the next generation of peer reviewers. For further information please visit:&lt;br /&gt;&lt;br /&gt;&lt;a&gt;https://www.rcpsych.ac.uk/members/posts-for-members/detail/bjpsych-portfolio-new-peer-reviewer-programme&lt;/a&gt;</body>
         </email_sent>
      </email_list>
      <user_list>
         <user contact="false"
               is_staff="false"
               submitter="false"
               submitting_agent="false"
               user_id="57703921">
            <salutation>Prof.</salutation>
            <first_name>Kamaldeep</first_name>
            <middle_name/>
            <last_name>Bhui</last_name>
            <suffix/>
            <degree/>
            <email addr_type="primary">kam.bhui@psych.ox.ac.uk</email>
            <attr_type id="28420" name="Keywords">
               <attribute id="78222832" name="Refugees">selected</attribute>
               <attribute id="78222833" name="Epidemiology">selected</attribute>
               <attribute id="78222834" name="Anxiety disorders">selected</attribute>
               <attribute id="78222835" name="Social psychiatry">selected</attribute>
               <attribute id="78222836" name="Affective disorders">selected</attribute>
            </attr_type>
            <comments/>
            <flags>
               <flag color="Yellow Flag">Editorial Board Member</flag>
            </flags>
            <orcid>0000-0002-9205-2144</orcid>
            <orcid_id_validation>TRUE</orcid_id_validation>
            <orcid_token_type>bearer</orcid_token_type>
            <orcid_token_scope>[/authenticate, /orcid-bio/read-limited, /orcid-bio/external-identifiers/create]</orcid_token_scope>
            <orcid_token_expires_in>631138518</orcid_token_expires_in>
            <affiliation seq="1">
               <inst>University of Oxford</inst>
               <institution_id institution_id_type="Ringgold">6396</institution_id>
               <dept>Academic Psychiatry </dept>
               <person_title/>
               <room/>
               <addr1>Warneford Hospital </addr1>
               <addr2>University of Oxford</addr2>
               <addr3/>
               <city>Oxford</city>
               <province/>
               <country country_code="GB">United Kingdom of Great Britain and Northern Ireland</country>
               <post_code>OX3 7JX</post_code>
               <phone>07718257370</phone>
               <fax/>
            </affiliation>
            <current_profile_affiliation>
               <inst>University of Oxford</inst>
               <institution_id institution_id_type="Ringgold">6396</institution_id>
               <dept>Academic Psychiatry </dept>
               <person_title/>
               <room/>
               <addr1>Warneford Hospital </addr1>
               <addr2>University of Oxford</addr2>
               <addr3/>
               <city>Oxford</city>
               <province/>
               <country country_code="GB">United Kingdom of Great Britain and Northern Ireland</country>
               <post_code>OX3 7JX</post_code>
               <phone>07718257370</phone>
               <fax/>
            </current_profile_affiliation>
            <galleyDeliveryType/>
         </user>
         <user contact="false"
               is_staff="false"
               submitter="false"
               submitting_agent="false"
               user_id="104113143">
            <salutation/>
            <first_name>Paul</first_name>
            <middle_name/>
            <last_name>Applebaum</last_name>
            <suffix/>
            <degree/>
            <email addr_type="primary">pappel@law.columbia.edu</email>
            <comments/>
            <affiliation seq="1">
               <inst/>
               <dept/>
               <person_title/>
               <room/>
               <addr1/>
               <addr2/>
               <addr3/>
               <city/>
               <province/>
               <country/>
               <post_code/>
               <phone/>
               <fax/>
            </affiliation>
            <current_profile_affiliation>
               <inst/>
               <dept/>
               <person_title/>
               <room/>
               <addr1/>
               <addr2/>
               <addr3/>
               <city/>
               <province/>
               <country/>
               <post_code/>
               <phone/>
               <fax/>
            </current_profile_affiliation>
            <galleyDeliveryType/>
         </user>
         <user contact="true"
               is_staff="false"
               submitter="true"
               submitting_agent="false"
               user_id="104029527">
            <salutation>Prof.</salutation>
            <first_name>Irene</first_name>
            <middle_name/>
            <last_name>Tuffrey-Wijne</last_name>
            <suffix/>
            <degree/>
            <email addr_type="primary">I.Tuffrey-Wijne@kingston.ac.uk</email>
            <attr_type id="28420" name="Keywords">
               <attribute id="80630513" name="Intellectual Disability">selected</attribute>
               <attribute id="80630470" name="Autistic Spectrum Disorders">selected</attribute>
               <attribute id="80630539" name="Qualitative Research">selected</attribute>
               <attribute id="80630553" name="Service Users">selected</attribute>
               <attribute id="80630484" name="Consent and Capacity">selected</attribute>
            </attr_type>
            <comments/>
            <orcid>0000-0002-7288-9529</orcid>
            <orcid_id_validation>TRUE</orcid_id_validation>
            <orcid_token_type>bearer</orcid_token_type>
            <orcid_token_scope>[/authenticate]</orcid_token_scope>
            <orcid_token_expires_in>631138518</orcid_token_expires_in>
            <affiliation seq="1">
               <inst>Kingston University</inst>
               <institution_id institution_id_type="Ringgold">4264</institution_id>
               <dept/>
               <person_title/>
               <room/>
               <addr1/>
               <addr2/>
               <addr3/>
               <city>London</city>
               <province/>
               <country country_code="GB">United Kingdom of Great Britain and Northern Ireland</country>
               <post_code>KT1 1LQ</post_code>
               <phone/>
               <fax/>
            </affiliation>
            <current_profile_affiliation>
               <inst>Kingston University</inst>
               <institution_id institution_id_type="Ringgold">4264</institution_id>
               <dept/>
               <person_title/>
               <room/>
               <addr1/>
               <addr2/>
               <addr3/>
               <city>London</city>
               <province/>
               <country country_code="GB">United Kingdom of Great Britain and Northern Ireland</country>
               <post_code>KT1 1LQ</post_code>
               <phone/>
               <fax/>
            </current_profile_affiliation>
            <galleyDeliveryType/>
         </user>
         <user contact="false"
               is_staff="false"
               submitter="false"
               submitting_agent="false"
               user_id="104030262">
            <salutation>Prof.</salutation>
            <first_name>Leopold</first_name>
            <middle_name/>
            <last_name>Curfs</last_name>
            <suffix/>
            <degree/>
            <email addr_type="primary">leopold.curfs@maastrichtuniversity.nl</email>
            <comments/>
            <affiliation seq="1">
               <inst>Maastricht University Medical Centre+</inst>
               <institution_id institution_id_type="Ringgold">199236</institution_id>
               <dept>Governor Kremers Centre</dept>
               <person_title/>
               <room/>
               <addr1/>
               <addr2/>
               <addr3/>
               <city>Maastricht</city>
               <state>Limburg</state>
               <country country_code="NL">Netherlands</country>
               <post_code/>
               <phone/>
               <fax/>
            </affiliation>
            <current_profile_affiliation>
               <inst>Maastricht University Medical Centre+</inst>
               <institution_id institution_id_type="Ringgold">199236</institution_id>
               <dept>Governor Kremers Centre</dept>
               <person_title/>
               <room/>
               <addr1/>
               <addr2/>
               <addr3/>
               <city>Maastricht</city>
               <state>Limburg</state>
               <country country_code="NL">Netherlands</country>
               <post_code/>
               <phone/>
               <fax/>
            </current_profile_affiliation>
            <galleyDeliveryType/>
         </user>
         <user contact="false"
               is_staff="false"
               submitter="false"
               submitting_agent="false"
               user_id="61266320">
            <salutation>Ms.</salutation>
            <first_name>Annette</first_name>
            <middle_name/>
            <last_name>Butler</last_name>
            <suffix/>
            <degree/>
            <email addr_type="primary">journals@rcpsych.ac.uk</email>
            <comments/>
            <affiliation seq="1">
               <inst>Editorial Office</inst>
               <dept/>
               <person_title/>
               <room/>
               <addr1/>
               <addr2/>
               <addr3/>
               <city>Overton</city>
               <state>Hampshire</state>
               <country country_code="GB">United Kingdom of Great Britain and Northern Ireland</country>
               <post_code/>
               <phone/>
               <fax/>
            </affiliation>
            <current_profile_affiliation>
               <inst>Editorial Office</inst>
               <dept/>
               <person_title/>
               <room/>
               <addr1/>
               <addr2/>
               <addr3/>
               <city>Overton</city>
               <state>Hampshire</state>
               <country country_code="GB">United Kingdom of Great Britain and Northern Ireland</country>
               <post_code/>
               <phone/>
               <fax/>
            </current_profile_affiliation>
            <galleyDeliveryType/>
         </user>
         <user contact="false"
               is_staff="false"
               submitter="false"
               submitting_agent="false"
               user_id="64799803">
            <salutation>Lady</salutation>
            <first_name>Sheila</first_name>
            <middle_name/>
            <last_name>Hollins</last_name>
            <suffix/>
            <degree/>
            <email addr_type="primary">hollinss@parliament.uk</email>
            <comments/>
            <affiliation seq="1">
               <inst>House of Lords</inst>
               <institution_id institution_id_type="Ringgold">4936</institution_id>
               <dept>House of Lords</dept>
               <person_title/>
               <room/>
               <addr1/>
               <addr2/>
               <addr3/>
               <city>London</city>
               <state>London</state>
               <country country_code="GB">United Kingdom of Great Britain and Northern Ireland</country>
               <post_code/>
               <phone/>
               <fax/>
            </affiliation>
            <affiliation seq="2">
               <inst>St George's, University of London</inst>
               <dept>Emeritus Professor</dept>
               <person_title/>
               <room/>
               <addr1/>
               <addr2/>
               <addr3/>
               <city>London</city>
               <province/>
               <country country_code="GB">United Kingdom of Great Britain and Northern Ireland</country>
               <post_code/>
               <phone/>
               <fax/>
            </affiliation>
            <current_profile_affiliation>
               <inst>House of Lords</inst>
               <institution_id institution_id_type="Ringgold">4936</institution_id>
               <dept>House of Lords</dept>
               <person_title/>
               <room/>
               <addr1/>
               <addr2/>
               <addr3/>
               <city>London</city>
               <state>London</state>
               <country country_code="GB">United Kingdom of Great Britain and Northern Ireland</country>
               <post_code/>
               <phone/>
               <fax/>
            </current_profile_affiliation>
            <galleyDeliveryType/>
         </user>
         <user contact="false"
               is_staff="false"
               submitter="false"
               submitting_agent="false"
               user_id="104030328">
            <salutation>Prof.</salutation>
            <first_name>Ilora</first_name>
            <middle_name/>
            <last_name>Finlay</last_name>
            <suffix/>
            <degree/>
            <email addr_type="primary">finlayi@parliament.uk</email>
            <comments/>
            <affiliation seq="1">
               <inst>Cardiff University</inst>
               <institution_id institution_id_type="Ringgold">2112</institution_id>
               <dept/>
               <person_title/>
               <room/>
               <addr1/>
               <addr2/>
               <addr3/>
               <city>Cardiff</city>
               <state>Cardiff</state>
               <country country_code="GB">United Kingdom of Great Britain and Northern Ireland</country>
               <post_code/>
               <phone/>
               <fax/>
            </affiliation>
            <current_profile_affiliation>
               <inst>Cardiff University</inst>
               <institution_id institution_id_type="Ringgold">2112</institution_id>
               <dept/>
               <person_title/>
               <room/>
               <addr1/>
               <addr2/>
               <addr3/>
               <city>Cardiff</city>
               <state>Cardiff</state>
               <country country_code="GB">United Kingdom of Great Britain and Northern Ireland</country>
               <post_code/>
               <phone/>
               <fax/>
            </current_profile_affiliation>
            <galleyDeliveryType/>
         </user>
         <user contact="false"
               is_staff="false"
               submitter="false"
               submitting_agent="false"
               user_id="58945087">
            <salutation>Prof.</salutation>
            <first_name>Kenneth</first_name>
            <middle_name>R.</middle_name>
            <last_name>Kaufman</last_name>
            <suffix/>
            <degree/>
            <email addr_type="primary">kaufmakr@rwjms.rutgers.edu</email>
            <email addr_type="secondary">adamskaufman@verizon.net</email>
            <attr_type id="28420" name="Keywords">
               <attribute id="78226999" name="Anticonvulsants">selected</attribute>
               <attribute id="78227000" name="Antidepressants">selected</attribute>
               <attribute id="78227001" name="Mood stabilisers">selected</attribute>
               <attribute id="78227002" name="Bipolar Affective Disorders">selected</attribute>
               <attribute id="78227003" name="Psychiatric aspects of epilepsy">selected</attribute>
            </attr_type>
            <comments/>
            <flags>
               <flag color="Green">New Reviewer</flag>
               <flag color="Yellow Flag">Editorial Board Member</flag>
            </flags>
            <orcid>0000-0001-7924-4902</orcid>
            <orcid_id_validation>TRUE</orcid_id_validation>
            <orcid_token_type>bearer</orcid_token_type>
            <orcid_token_scope>[/authenticate]</orcid_token_scope>
            <orcid_token_expires_in>631138518</orcid_token_expires_in>
            <affiliation seq="1">
               <inst>Rutgers Robert Wood Johnson Medical School</inst>
               <dept>Psychiatry</dept>
               <person_title/>
               <room/>
               <addr1>125 Paterson St.</addr1>
               <addr2>#2200</addr2>
               <addr3/>
               <city>New Brusnwick</city>
               <state>New Jersey</state>
               <country country_code="US">United States</country>
               <post_code>08901</post_code>
               <phone>732-235-7650</phone>
               <fax>609-275-5464</fax>
            </affiliation>
            <affiliation seq="2">
               <inst/>
               <dept> </dept>
               <person_title/>
               <room/>
               <addr1>8 Villa Drive</addr1>
               <addr2/>
               <addr3/>
               <city>Princeton Junction</city>
               <state>New Jersey</state>
               <country country_code="US">United States</country>
               <post_code>08550</post_code>
               <phone>609-275-5522</phone>
               <fax>609-275-5464</fax>
            </affiliation>
            <current_profile_affiliation>
               <inst>Rutgers Robert Wood Johnson Medical School</inst>
               <dept>Psychiatry</dept>
               <person_title/>
               <room/>
               <addr1>125 Paterson St.</addr1>
               <addr2>#2200</addr2>
               <addr3/>
               <city>New Brusnwick</city>
               <state>New Jersey</state>
               <country country_code="US">United States</country>
               <post_code>08901</post_code>
               <phone>732-235-7650</phone>
               <fax>609-275-5464</fax>
            </current_profile_affiliation>
            <galleyDeliveryType/>
         </user>
         <user contact="false"
               is_staff="false"
               submitter="false"
               submitting_agent="false"
               user_id="95050679">
            <salutation>Prof.</salutation>
            <first_name>Regi</first_name>
            <middle_name>T</middle_name>
            <last_name>Alexander</last_name>
            <suffix/>
            <degree/>
            <email addr_type="primary">regialexander@nhs.net</email>
            <attr_type id="28420" name="Keywords">
               <attribute id="78221143" name="Antisocial behaviour">selected</attribute>
               <attribute id="78221144" name="Behavioural disorders">selected</attribute>
               <attribute id="78221145" name="Personality disorders">selected</attribute>
               <attribute id="78221146" name="Intellectual disability">selected</attribute>
               <attribute id="78221147" name="Autistic spectrum disorders">selected</attribute>
            </attr_type>
            <comments>&#xD;
Alexander, Regi, regi.alexander@partnershipsincare.co.uk  merged with this user on 08-Nov-2017 by Horley, Richard; &#xD;
; ; Alexander, Regi, regialexander@btinternet.com  [Last logged in  22-Jul-2022 4:59 AM] merged with this user on 03-Aug-2022 by Butler, Annette</comments>
            <flags>
               <flag color="Red">New Reviewer Mentor</flag>
               <flag color="Yellow Flag">Editorial Board Member</flag>
            </flags>
            <orcid>0000-0002-3554-2948</orcid>
            <orcid_id_validation>TRUE</orcid_id_validation>
            <orcid_token_type>bearer</orcid_token_type>
            <orcid_token_scope>[/authenticate]</orcid_token_scope>
            <orcid_token_expires_in>631138518</orcid_token_expires_in>
            <affiliation seq="1">
               <inst>Hertfordshire Partnership NHS Foundation Trust</inst>
               <institution_id institution_id_type="Ringgold">7482</institution_id>
               <dept>Psychiatry</dept>
               <person_title/>
               <room/>
               <addr1/>
               <addr2/>
               <addr3/>
               <city>Hatfield</city>
               <province/>
               <country country_code="GB">United Kingdom of Great Britain and Northern Ireland</country>
               <post_code/>
               <phone/>
               <fax/>
            </affiliation>
            <current_profile_affiliation>
               <inst>Hertfordshire Partnership NHS Foundation Trust</inst>
               <institution_id institution_id_type="Ringgold">7482</institution_id>
               <dept>Psychiatry</dept>
               <person_title/>
               <room/>
               <addr1/>
               <addr2/>
               <addr3/>
               <city>Hatfield</city>
               <province/>
               <country country_code="GB">United Kingdom of Great Britain and Northern Ireland</country>
               <post_code/>
               <phone/>
               <fax/>
            </current_profile_affiliation>
            <galleyDeliveryType/>
         </user>
         <user contact="false"
               is_staff="false"
               submitter="false"
               submitting_agent="false"
               user_id="59652915">
            <salutation>Dr.</salutation>
            <first_name>Anna</first_name>
            <middle_name/>
            <last_name>Munks</last_name>
            <suffix/>
            <degree/>
            <email addr_type="primary">bjpo@rcpsych.ac.uk</email>
            <attr_type id="28420" name="Keywords">
               <attribute id="90039250" name="admin">selected</attribute>
               <attribute id="90039251" name="admin">selected</attribute>
               <attribute id="90039252" name="admin">selected</attribute>
            </attr_type>
            <comments/>
            <affiliation seq="1">
               <inst>RCPsych Publications</inst>
               <institution_id institution_id_type="Ringgold">362851</institution_id>
               <dept>Publishing</dept>
               <person_title/>
               <room/>
               <addr1/>
               <addr2/>
               <addr3/>
               <city>London</city>
               <province/>
               <country country_code="GB">United Kingdom of Great Britain and Northern Ireland</country>
               <post_code>E1 8BB </post_code>
               <phone/>
               <fax/>
            </affiliation>
            <current_profile_affiliation>
               <inst>RCPsych Publications</inst>
               <institution_id institution_id_type="Ringgold">362851</institution_id>
               <dept>Publishing</dept>
               <person_title/>
               <room/>
               <addr1/>
               <addr2/>
               <addr3/>
               <city>London</city>
               <province/>
               <country country_code="GB">United Kingdom of Great Britain and Northern Ireland</country>
               <post_code>E1 8BB </post_code>
               <phone/>
               <fax/>
            </current_profile_affiliation>
            <galleyDeliveryType/>
         </user>
         <user contact="false"
               is_staff="false"
               submitter="false"
               submitting_agent="false"
               user_id="104113162">
            <salutation/>
            <first_name>Claud</first_name>
            <middle_name/>
            <last_name>Regnard</last_name>
            <suffix/>
            <degree/>
            <email addr_type="primary">claud1@btinternet.com</email>
            <comments/>
            <affiliation seq="1">
               <inst>St Oswald's Hospice</inst>
               <dept/>
               <person_title/>
               <room/>
               <addr1/>
               <addr2/>
               <addr3/>
               <city/>
               <province/>
               <country/>
               <post_code/>
               <phone/>
               <fax/>
            </affiliation>
            <current_profile_affiliation>
               <inst>St Oswald's Hospice</inst>
               <dept/>
               <person_title/>
               <room/>
               <addr1/>
               <addr2/>
               <addr3/>
               <city/>
               <province/>
               <country/>
               <post_code/>
               <phone/>
               <fax/>
            </current_profile_affiliation>
            <galleyDeliveryType/>
         </user>
      </user_list>
      <fundref_information>
         <no_funders>True</no_funders>
      </fundref_information>
      <conversations/>
   </article>
</article_set>
